# Supplementary material for: Genome-Wide Analysis Reveals PADI4 Cooperates with Elk-1 to Activate c-Fos Expression in Breast Cancer Cells
Source: PLoS Genet. 2011 Jun 2;7(6):e1002112. doi: 10.1371/journal.pgen.1002112 (PMC3107201; doi:10.1371/journal.pgen.1002112)
Supplement: Table S1 — PADI4 binding regions identified by ChIP-chip analysis (P-value<0.016). See separate Excel file. (XLS) [file pgen.1002112.s009.xls]

## Sheet: PADI4 peak list 
chromosome	location	neargene	nearref	neardist	P value
chr1	356003	OR4F3	NM_001005224	-1518	0.0136719		Neargene: the gene symbol with the closest TSS to the feature
chr1	612003	OR4F3	NM_001005224	-106	0.00390625		Nearref: the associated RefSeq (NM) number
chr1	612503	OR4F3	NM_001005224	-606	0.00195312		Neardist: the distance of the feature to the closest TSS, negative indicates upstream of the TSS and positive numbers indicate downstream of the TSS
chr1	7753503	VAMP3	NM_004781	-412	0.00976562
chr1	7944003	PARK7	NM_001123377	-297	0.0136719
chr1	16792003	NBPF10	NM_001039703	-727	0.00390625
chr1	23568003	C1orf213	NM_001008896	-47	0.00683594
chr1	24158503	PNRC2	NM_017761	-413	0.00976562
chr1	26309253	PDIK1L	NM_152835	-1659	0.00976562
chr1	26670253	HMGN2	NM_005517	-1235	0.00976562
chr1	31883253	PEF1	NM_012392	-189	0.00488281
chr1	32632753	BSDC1	NM_018045	-139	0.00390625
chr1	32888753	ZBTB8OS	NM_178547	19	0.0136719
chr1	33055003	S100PBP	NM_001017406	-759	0.00976562
chr1	33275003	AK2	NM_001625	55	0.00976562
chr1	33421003	TRIM62	NM_018207	-1149	0.00390625
chr1	36624753	STK40	NM_032017	-681	0.0136719
chr1	40929503	NFYC	NM_014223	-325	0.00683594
chr1	43508253	TMEM125	NM_144626	-740	0.00195312
chr1	44207003	DPH2	NM_001039589	-1236	0.00488281
chr1	45013503	RPS8	NM_001012	-329	0.00976562
chr1	45760503	PRDX1	NM_181696	-307	0.0136719
chr1	45926253	TMEM69	NM_016486	-180	0.00390625
chr1	46041253	MAST2	NM_015112	-618	0.0136719
chr1	46371003	PIK3R3	NM_003629	-36	0.00488281
chr1	51198503	FAF1	NM_007051	21	0.00976562
chr1	51473753	RNF11	NM_014372	-779	0.000976563
chr1	52294003	TXNDC12	NM_015913	-368	0.00195312
chr1	52642753	ORC1L	NM_004153	-34	0.00683594
chr1	54290753	TMEM59	NM_004872	946	0.00195312
chr1	70444003	SFRS11	NM_004768	51	0.00390625
chr1	74971503	TYW3	NM_138467	76	0.00488281
chr1	88921753	PKN2	NM_006256	-756	0.00488281
chr1	88922253	PKN2	NM_006256	-256	0.00195312
chr1	89231753	CCBL2	NM_001008661	-649	0.00976562
chr1	91738503	CDC7	NM_003503	-528	0.00976562
chr1	94361003	ABCA4	NM_000350	-1710	0.00976562
chr1	107482753	NTNG1	NM_001113228	-1398	0.00585938
chr1	110683003	RBM15	NM_022768	-464	0.0136719
chr1	111633503	CHIA	NM_021797	-1503	0.00488281
chr1	112810253	WNT2B	NM_004185	-1309	0.00488281
chr1	113733253	MAGI3	NM_152900	-1744	0.0136719
chr1	114249253	AP4B1	NM_006594	11	0.00195312
chr1	114272753	HIPK1	NM_152696	-765	0.000976563
chr1	114322503	OLFML3	NM_020190	-1049	0.00976562
chr1	114323003	OLFML3	NM_020190	-549	0.00976562
chr1	115062253	NRAS	NM_002524	-1215	0.00488281
chr1	115102003	CSDE1	NM_007158	144	0.00976562
chr1	116455003	C1orf161	NM_152367	-895	0.00488281
chr1	117949503	FAM46C	NM_017709	-623	0.00195312
chr1	118273003	GDAP2	NM_017686	726	0.00488281
chr1	120114253	HMGCS2	NM_005518	-1212	0.0136719
chr1	120156503	REG4	NM_032044	-777	0.0136719
chr1	120414003	NOTCH2	NM_024408	-204	0.00976562
chr1	143644253	PDE4DIP	NM_001002811	-864	0.00195312
chr1	143919753	NOTCH2NL	NM_203458	-714	0.00195312
chr1	144181753	POLR3GL	NM_032305	-9	0.00683594
chr1	144227253	PEX11B	NM_003846	-486	0.00292969
chr1	144794753	FAM108A3	NM_001080422	7921	0.00976562
chr1	145699503	GJA5	NM_181703	-165	0.00976562
chr1	145866753	GPR89B	NM_016334	-376	0.00976562
chr1	148069253	HIST2H4B	NM_001034077	-1591	0.00585938
chr1	148070253	HIST2H4B	NM_001034077	-591	0.00585938
chr1	148089503	HIST2H2AA4	NM_001040874	252	0.0136719
chr1	148099753	HIST2H4B	NM_001034077	-404	0.00488281
chr1	148100253	HIST2H4B	NM_001034077	-904	0.00195312
chr1	148123753	HIST2H2BE	NM_003528	1103	0.00195312
chr1	148124503	HIST2H2BE	NM_003528	353	0.00195312
chr1	148125003	HIST2H2AC	NM_003517	-145	0.00488281
chr1	148126753	HIST2H2AB	NM_175065	-663	0.00195312
chr1	148175753	MTMR11	NM_181873	-886	0.00488281
chr1	148306253	VPS45	NM_007259	288	0.00976562
chr1	148521503	C1orf51	NM_144697	-349	0.00488281
chr1	148868503	ENSA	NM_004436	219	0.00488281
chr1	149297753	CDC42SE1	NM_001038707	996	0.00390625
chr1	149415253	TMOD4	NM_013353	-82	0.00390625
chr1	149437003	PIP5K1A	NM_003557	-692	0.00976562
chr1	149521003	ZNF687	NM_020832	-411	0.00195312
chr1	149566003	PI4KB	NM_002651	-655	0.0136719
chr1	149566503	PI4KB	NM_002651	-1155	0.00683594
chr1	150599253	FLG2	NM_001014342	-147	0.00976562
chr1	151281003	SPRR2D	NM_006945	-785	0.00976562
chr1	151281753	SPRR2D	NM_006945	-1535	0.00195312
chr1	152225503	RAB13	NM_002870	-73	0.00390625
chr1	152798503	UBE2Q1	NM_017582	-759	0.00292969
chr1	152848503	ADAR	NM_001111	-1197	0.0136719
chr1	152867253	ADAR	NM_001025107	-192	0.00488281
chr1	153213253	SHC1	NM_001130041	330	0.00488281
chr1	153214003	CKS1B	NM_001826	166	0.00195312
chr1	153374503	RAG1AP1	NM_018845	-408	0.00488281
chr1	153444003	THBS3	NM_007112	311	0.00585938
chr1	153513003	HCN3	NM_020897	-994	0.00976562
chr1	153923753	YY1AP1	NM_139119	1436	0.0136719
chr1	153925253	YY1AP1	NM_139119	-64	0.00585938
chr1	154519253	SMG5	NM_015327	-9	0.00683594
chr1	154572503	C1orf182	NM_144627	-1225	0.00976562
chr1	154977753	MRPL24	NM_024540	-206	0.00195312
chr1	155003503	PRCC	NM_005973	-394	0.000976563
chr1	158268503	PIGM	NM_145167	-96	0.00195312
chr1	159369753	DEDD	NM_001039711	-651	0.00488281
chr1	159395253	USP21	NM_001014443	-624	0.0136719
chr1	160305253	NOS1AP	NM_014697	-951	0.00976562
chr1	160797003	UAP1	NM_003115	-916	0.00976562
chr1	161557753	NUF2	NM_031423	-593	0.00488281
chr1	165074253	POGK	NM_017542	-1094	0.00488281
chr1	166780253	XCL2	NM_003175	-394	0.00976562
chr1	167604003	BLZF1	NM_003666	186	0.00195312
chr1	168130253	SCYL3	NM_181093	-553	0.00390625
chr1	170017253	KIAA0859	NM_001007239	-130	0.00488281
chr1	171950503	KLHL20	NM_014458	-199	0.00976562
chr1	172394253	RABGAP1L	NM_014857	-1003	0.00976562
chr1	173234753	CACYBP	NM_001007214	-440	0.00488281
chr1	173235253	CACYBP	NM_001007214	60	0.00585938
chr1	173644003	TNR	NM_003285	335372	0.00585938
chr1	178190003	CEP350	NM_014810	-527	0.00683594
chr1	181707003	SMG7	NM_173156	-1253	0.00488281
chr1	181707503	SMG7	NM_173156	-753	0.00488281
chr1	182286503	TSEN15	NM_052965	-930	0.00488281
chr1	182991253	EDEM3	NM_025191	-589	0.00976562
chr1	183280003	RNF2	NM_007212	-1170	0.00976562
chr1	183553503	IVNS1ABP	NM_006469	-419	0.0136719
chr1	184611503	C1orf27	NM_017847	-120	0.00488281
chr1	184916253	PTGS2	NM_000963	-74	0.00976562
chr1	185875503	PLA2G4A	NM_024420	810849	0.00976562
chr1	188714253	FAM5C	NM_199051	-871	0.00488281
chr1	188714753	FAM5C	NM_199051	-1371	0.00976562
chr1	191295503	TROVE2	NM_004600	-76	0.00488281
chr1	194845503	KCNT2	NM_198503	-1381	0.00390625
chr1	199447003	IGFN1	NM_178275	-1389	0.000976563
chr1	201126253	RABIF	NM_002871	-1367	0.00585938
chr1	201540503	BTG2	NM_006763	-783	0.00683594
chr1	203358253	RBBP5	NM_005057	-499	0.00488281
chr1	203986503	NUCKS1	NM_022731	-519	0.00585938
chr1	205105503	IL20	NM_018724	-273	0.00683594
chr1	208471253	SERTAD4	NM_019605	-1564	0.00488281
chr1	219025503	MOSC1	NM_022746	-1390	0.00976562
chr1	220952503	AIDA	NM_022831	-16	0.00488281
chr1	224137503	TMEM63A	NM_014698	-832	0.00976562
chr1	226711753	HIST3H2A	NM_033445	430	0.0136719
chr1	233391253	RBM34	NM_015014	-59	0.00488281
chr1	242682503	ADSS	NM_001126	-467	0.0136719
chr10	684178	DIP2C	NM_014974	41428	0.00488281
chr10	12277678	CDC123	NM_006023	-292	0.00976562
chr10	12278178	NUDT5	NM_014142	-29	0.00390625
chr10	53743678	DKK1	NM_012242	-368	0.00195312
chr10	59699178	CISD1	NM_018464	278	0.00390625
chr10	59815178	TFAM	NM_003201	-3	0.00976562
chr10	72244178	SGPL1	NM_003901	-1543	0.00976562
chr10	73702928	DDIT4	NM_019058	-754	0.00195312
chr10	90629178	STAMBPL1	NM_020799	-827	0.0136719
chr10	91450928	KIF20B	NM_016195	-418	0.0136719
chr10	94324428	IDE	NM_004969	-596	0.00195312
chr10	94583178	EXOC6	NM_001013848	-1271	0.00976562
chr10	98022178	BLNK	NM_013314	-855	0.0136719
chr10	102810178	KAZALD1	NM_030929	-1409	0.00195312
chr10	103882428	PPRC1	NM_015062	-348	0.00195312
chr10	104252928	ACTR1A	NM_005736	-476	0.00585938
chr10	105146428	PDCD11	NM_014976	27	0.00195312
chr10	105871178	C10orf78	NM_145247	-627	0.00292969
chr10	111756428	ADD3	NM_019903	713	0.00976562
chr10	112316928	SMC3	NM_005445	-510	0.00976562
chr10	118421178	C10orf82	NM_144661	-1707	0.00976562
chr10	126423928	FAM53B	NM_014661	-1008	0.00976562
chr10	126424428	FAM53B	NM_014661	-1508	0.00976562
chr11	685629	TMEM80	NM_001042463	14	0.00976562
chr11	4346379	OR52B4	NM_001005161	-278	0.00292969
chr11	8660379	RPL27A	NM_000990	-191	0.00976562
chr11	14498629	PSMA1	NM_002786	-105	0.00390625
chr11	18299879	HPS5	NM_007216	418	0.0136719
chr11	18567629	UEVLD	NM_018314	-772	0.00585938
chr11	34028879	CAPRIN1	NM_203364	-926	0.00976562
chr11	34491629	ELF5	NM_001422	277	0.00976562
chr11	45896129	PEX16	NM_004813	121	0.00976562
chr11	46595879	KIAA0652	NM_014741	177	0.00683594
chr11	47247129	MADD	NM_130470	-405	0.00683594
chr11	48302379	OR4C3	NM_001004702	-689	0.00195312
chr11	57191379	ZDHHC5	NM_015457	-670	0.00976562
chr11	58102379	ZFP91	NM_053023	-783	0.00195312
chr11	58369379	GLYATL2	NM_145016	-806	0.00976562
chr11	62115629	TUT1	NM_022830	-37	0.00976562
chr11	62379129	SLC3A2	NM_001012663	-964	0.00976562
chr11	63362629	MARK2	NM_001039468	-841	0.00976562
chr11	64303129	SF1	NM_004630	-312	0.00976562
chr11	64646379	MRPL49	NM_004927	76	0.00976562
chr11	64659129	SYVN1	NM_172230	-550	0.00488281
chr11	65094379	SSSCA1	NM_006396	-139	0.00976562
chr11	65413379	FIBP	NM_004214	-793	0.00976562
chr11	65413879	CCDC85B	NM_006848	-571	0.00976562
chr11	65526129	BANF1	NM_003860	4	0.00976562
chr11	66877879	POLD4	NM_021173	-286	0.00195312
chr11	67131129	NDUFV1	NM_007103	231	0.00488281
chr11	67199129	ALDH3B2	NM_000695	-451	0.00585938
chr11	71174629	FAM86C	NM_001099653	-1575	0.00488281
chr11	71175129	FAM86C	NM_001099653	-1075	0.000976563
chr11	71317379	RNF121	NM_018320	-351	0.000976563
chr11	71468379	NUMA1	NM_006185	842	0.00976562
chr11	73265129	CHCHD8	NM_016565	409	0.00488281
chr11	73559129	C2CD3	NM_015531	583	0.00195312
chr11	73560129	PPME1	NM_016147	114	0.00976562
chr11	73560879	PPME1	NM_016147	864	0.00976562
chr11	73787629	PGM2L1	NM_173582	-479	0.00195312
chr11	74337879	XRRA1	NM_182969	1	0.00488281
chr11	75832629	C11orf30	NM_020193	-1087	0.00195312
chr11	77383379	INTS4	NM_033547	-14	0.00976562
chr11	82289879	C11orf82	NM_145018	-505	0.00488281
chr11	82460879	RAB30	NM_014488	-347	0.00195312
chr11	82581879	ANKRD42	NM_182603	-1059	0.00976562
chr11	82675129	CCDC90B	NM_021825	-104	0.00976562
chr11	105453379	KBTBD3	NM_152433	17	0.00976562
chr11	105453879	AASDHPPT	NM_015423	378	0.00976562
chr11	111255129	C11orf1	NM_022761	-28	0.00195312
chr11	111462379	TIMM8B	NM_012459	290	0.0136719
chr11	111462879	SDHD	NM_003002	48	0.0136719
chr11	117628629	MPZL3	NM_198275	-408	0.00390625
chr11	117641379	MPZL2	NM_005797	-1160	0.0136719
chr11	117735379	UBE4A	NM_004788	-132	0.00488281
chr11	117775879	ATP5L	NM_006476	-1434	0.00488281
chr11	118268629	CXCR5	NM_032966	-681	0.00976562
chr11	118478129	DPAGT1	NM_001382	-134	0.00976562
chr11	118482379	C2CD2L	NM_014807	-923	0.00390625
chr11	120827379	SORL1	NM_003105	-791	0.00683594
chr11	122438379	HSPA8	NM_006597	-325	0.000976563
chr11	123919629	OR8B12	NM_001005195	-869	0.00976562
chr11	124048129	SIAE	NM_170601	798	0.00683594
chr11	124436879	SLC37A2	NM_198277	-1562	0.0136719
chr11	125586879	FAM118B	NM_024556	51	0.00195312
chr11	125587629	FAM118B	NM_024556	801	0.00195312
chr11	125588379	FAM118B	NM_024556	1551	0.00976562
chr11	125643879	SRPR	NM_003139	81	0.00488281
chr11	128218129	KCNJ1	NM_000220	-556	0.0136719
chr11	128399379	RICS	NM_014715	-157	0.0136719
chr11	129443379	APLP2	NM_001642	-1631	0.00976562
chr11	133627629	THYN1	NM_001037304	841	0.000976563
chr11	133628129	THYN1	NM_001037304	341	0.000976563
chr12	369102	JARID1A	NM_001042603	-221	0.00292969
chr12	2031352	CACNA1C	NM_000719	-1324	0.0136719
chr12	4519102	RAD51AP1	NM_001130862	892	0.0136719
chr12	6587602	CHD4	NM_001273	-790	0.00195312
chr12	6642602	ING4	NM_016162	-33	0.00488281
chr12	6669352	ZNF384	NM_001039919	-422	0.00488281
chr12	6703352	COPS7A	NM_016319	-129	0.00976562
chr12	6831852	USP5	NM_003481	301	0.00195312
chr12	6923852	C12orf57	NM_138425	389	0.00390625
chr12	7233102	PEX5	NM_001131026	77	0.0136719
chr12	8957352	PHC1	NM_004426	-1230	0.00195312
chr12	14847602	WBP11	NM_016312	66	0.00488281
chr12	14848102	C12orf60	NM_175874	330	0.00488281
chr12	25296352	KRAS	NM_033360	-1231	0.00292969
chr12	26169602	BHLHB3	NM_030762	-489	0.00683594
chr12	26983352	FGFR1OP2	NM_015633	770	0.0136719
chr12	27376102	ARNTL2	NM_020183	-1152	0.00976562
chr12	27568102	PPFIBP1	NM_177444	-209	0.00976562
chr12	29425602	ERGIC2	NM_016570	-192	0.0136719
chr12	36996602	ALG10B	NM_001013620	-221	0.00488281
chr12	41006352	PPHLN1	NM_201438	139	0.00195312
chr12	46439602	RAPGEF3	NM_001098531	-446	0.0136719
chr12	46785852	SENP1	NM_014554	56	0.00976562
chr12	47532602	DDX23	NM_004818	-378	0.00488281
chr12	47637852	ARF3	NM_001659	-333	0.0136719
chr12	47699102	PRKAG1	NM_212461	-243	0.0136719
chr12	47869352	TUBA1A	NM_006009	-224	0.00976562
chr12	48705352	RACGAP1	NM_013277	222	0.00976562
chr12	49918852	DAZAP2	NM_014764	-40	0.0136719
chr12	50749852	C12orf44	NM_001098673	-172	0.0136719
chr12	51859852	CSAD	NM_015989	845	0.0136719
chr12	52059602	SP1	NM_138473	-643	0.0136719
chr12	52180852	TARBP2	NM_134323	-119	0.000976563
chr12	52306602	ATF7	NM_001130060	-136	0.00976562
chr12	52407602	CALCOCO1	NM_020898	-116	0.0136719
chr12	52633852	HOXC12	NM_173860	-1128	0.00488281
chr12	52961102	HNRNPA1	NM_002136	348	0.00195312
chr12	54078852	OR6C65	NM_001005518	-1727	0.00488281
chr12	54498352	ORMDL2	NM_014182	280	0.00195312
chr12	54645852	SILV	NM_006928	241	0.00976562
chr12	54784102	PA2G4	NM_006191	-267	0.00390625
chr12	54798102	ZC3H10	NM_032786	-194	0.00488281
chr12	55014102	PAN2	NM_014871	-10	0.00488281
chr12	55130852	TIMELESS	NM_003920	-1419	0.00976562
chr12	55316852	BAZ2A	NM_013449	-422	0.00390625
chr12	55368602	PTGES3	NM_006601	-257	0.00488281
chr12	55909602	SHMT2	NM_005412	-216	0.00390625
chr12	56200852	DDIT3	NM_004083	-285	0.00976562
chr12	56201352	DDIT3	NM_004083	-785	0.00976562
chr12	56373852	OS9	NM_006812	-300	0.00976562
chr12	56424852	TSPAN31	NM_005981	-198	0.00976562
chr12	56452102	METTL1	NM_005371	79	0.00390625
chr12	56462352	TSFM	NM_005726	-450	0.00976562
chr12	60873102	FAM19A2	NM_178539	-284	0.00976562
chr12	60940102	USP15	NM_006313	-351	0.00390625
chr12	63131352	TBK1	NM_013254	-851	0.00976562
chr12	63289602	RASSF3	NM_178169	-957	0.00195312
chr12	63440102	GNS	NM_002076	-609	0.00976562
chr12	66327602	DYRK2	NM_003583	-1176	0.00976562
chr12	68922852	CNOT2	NM_014515	-191	0.0136719
chr12	70342602	CCDC131	NM_144982	1414	0.0136719
chr12	70344102	THAP2	NM_031435	52	0.00195312
chr12	74159852	GLIPR1	NM_006851	-927	0.00976562
chr12	74191852	KRR1	NM_007043	-167	0.00292969
chr12	74765102	NAP1L1	NM_004537	-385	0.00976562
chr12	74766102	NAP1L1	NM_004537	-1385	0.0136719
chr12	78853602	PPP1R12A	NM_002480	-760	0.00976562
chr12	79856102	LIN7A	NM_004664	-277	0.00683594
chr12	79995352	ACSS3	NM_024560	-587	0.00976562
chr12	81276102	CCDC59	NM_014167	228	0.000976563
chr12	81604102	TMTC2	NM_152588	-962	0.00195312
chr12	87060352	TMTC3	NM_181783	121	0.00488281
chr12	92361102	UBE2N	NM_003348	-945	0.00683594
chr12	94136602	VEZT	NM_017599	950	0.00976562
chr12	94953852	LTA4H	NM_000895	-356	0.00976562
chr12	95319602	PCTK2	NM_002595	-1248	0.0136719
chr12	97433102	TMPO	NM_001032283	-437	0.00683594
chr12	97511352	SLC25A3	NM_002635	-181	0.0136719
chr12	102848102	HSP90B1	NM_003299	-216	0.00683594
chr12	105275352	POLR3B	NM_018082	-266	0.0136719
chr12	106603352	PWP1	NM_007062	-367	0.00390625
chr12	107479602	SART3	NM_014706	-307	0.00585938
chr12	107650352	CORO1C	NM_014325	-928	0.00195312
chr12	108399352	KCTD10	NM_031954	186	0.00488281
chr12	108921102	ANKRD13A	NM_033121	-515	0.00488281
chr12	110763852	MAPKAPK5	NM_003668	-809	0.00585938
chr12	111859852	OAS3	NM_006187	-779	0.0136719
chr12	115660852	RNFT2	NM_001109903	374	0.00488281
chr12	116984102	WSB2	NM_018639	-768	0.00976562
chr12	116984602	WSB2	NM_018639	-1268	0.00683594
chr12	117297852	SUDS3	NM_022491	-888	0.00683594
chr12	119368352	TRIAP1	NM_016399	246	0.00195312
chr12	119451602	COQ5	NM_032314	-255	0.00488281
chr12	119647102	ACADS	NM_000017	-851	0.00683594
chr12	120503352	FBXL10	NM_032590	-80	0.00585938
chr12	121577352	RSRC2	NM_023012	147	0.00585938
chr12	121578102	KNTC1	NM_014708	341	0.000976563
chr12	121803352	DENR	NM_003677	29	0.00976562
chr12	122282602	C12orf65	NM_152269	-813	0.0136719
chr12	131775602	PXMP2	NM_018663	1338	0.00488281
chr13	23042436	TNFRSF19	NM_148957	-286	0.00683594
chr13	25694186	RNF6	NM_183043	-208	0.0136719
chr13	25694686	RNF6	NM_005977	-178	0.0136719
chr13	25695686	RNF6	NM_005977	-1178	0.00976562
chr13	26028436	WASF3	NM_006646	-1403	0.00976562
chr13	29322936	UBL3	NM_007106	-116	0.00390625
chr13	30634686	HSPH1	NM_006644	-569	0.00195312
chr13	31420936	FRY	NM_023037	-82500	0.00683594
chr13	32011186	N4BP2L2	NM_033111	-250	0.00195312
chr13	32658686	STARD13	NM_178007	-470	0.00585938
chr13	37820936	UFM1	NM_016617	-1081	0.00976562
chr13	38158186	FREM2	NM_207361	-986	0.000976563
chr13	38510436	NHLRC3	NM_001012754	-18	0.00488281
chr13	38511436	NHLRC3	NM_001012754	982	0.0136719
chr13	40533436	WBP4	NM_007187	-260	0.00976562
chr13	40605186	KBTBD6	NM_152903	-250	0.00488281
chr13	42253436	C13orf30	NM_182508	-314	0.0136719
chr13	43350936	C13orf31	NM_001128303	-483	0.00390625
chr13	44461936	KIAA1704	NM_018559	250	0.000976563
chr13	44592186	GTF2F2	NM_004128	-444	0.00976562
chr13	45525936	ZC3H13	NM_015070	-1041	0.00976562
chr13	45577436	CPB2	NM_016413	-224	0.00976562
chr13	45682936	LCP1	NM_002298	-28476	0.00488281
chr13	46024436	LRCH1	NM_015116	-867	0.00976562
chr13	48873686	CAB39L	NM_030925	50	0.00976562
chr13	52124436	SUGT1	NM_001130912	-395	0.0136719
chr14	19993643	APEX1	NM_080649	514	0.00292969
chr14	20221643	ANG	NM_001145	-532	0.00195312
chr14	20807643	HNRNPC	NM_004500	-165	0.0136719
chr14	20975393	CHD8	NM_020920	-149	0.00976562
chr14	21014643	RAB2B	NM_032846	318	0.00195312
chr14	22469143	PRMT5	NM_001039619	-642	0.0136719
chr14	22574143	PSMB5	NM_002797	51	0.00976562
chr14	22634143	C14orf119	NM_017924	-484	0.00195312
chr14	23491643	DHRS4	NM_021004	-1161	0.00976562
chr14	23654893	WDR23	NM_181357	1033	0.00976562
chr14	23771893	GMPR2	NM_016576	-49	0.00976562
chr14	30097893	KIAA1333	NM_017769	-186	0.0136719
chr14	31615143	ARHGAP5	NM_001030055	-1102	0.0136719
chr14	34520893	SRP54	NM_003136	-1088	0.00488281
chr14	34944643	NFKBIA	NM_020529	-932	0.00390625
chr14	35859643	MBIP	NM_016586	-47	0.00488281
chr14	37134893	FOXA1	NM_004496	-653	0.00195312
chr14	38713893	PNN	NM_002687	-244	0.00976562
chr14	38804143	CTAGE5	NM_203354	-83	0.00976562
chr14	38972143	FBXO33	NM_203301	-688	0.0136719
chr14	44435643	C14orf28	NM_001017923	-613	0.0136719
chr14	44500643	KLHL28	NM_017658	286	0.00195312
chr14	44502393	FAM179B	NM_015091	1228	0.00390625
chr14	44673393	FKBP3	NM_002013	879	0.00195312
chr14	44674893	FANCM	NM_020937	8	0.00488281
chr14	51525143	C14orf166	NM_016039	-834	0.00976562
chr14	54563643	SOCS4	NM_199421	50	0.0136719
chr14	56805643	C14orf108	NM_018229	264	0.00195312
chr14	57780643	PSMA3	NM_002788	-702	0.00585938
chr14	57781393	PSMA3	NM_002788	48	0.00976562
chr14	57834393	ARID4A	NM_023000	-581	0.00683594
chr14	60186893	SIX1	NM_005982	-985	0.00488281
chr14	60187393	SIX1	NM_005982	-1485	0.00488281
chr14	60517393	TRMT5	NM_020810	142	0.000976563
chr14	61298893	SNAPC1	NM_003082	66	0.00976562
chr14	64239893	PLEKHG3	NM_015549	-1052	0.0136719
chr14	66896893	EIF2S1	NM_004094	107	0.00683594
chr14	68330393	ZFP36L1	NM_004926	-855	0.00976562
chr14	70443143	PCNX	NM_014982	-731	0.00292969
chr14	72564143	ZFYVE1	NM_021260	-551	0.00976562
chr14	72594893	RBM25	NM_021239	-127	0.00488281
chr14	73620393	ALDH6A1	NM_005589	556	0.00292969
chr14	73620893	ALDH6A1	NM_005589	56	0.00390625
chr14	73621643	LIN52	NM_001024674	392	0.00585938
chr14	74031143	ISCA2	NM_194279	941	0.00195312
chr14	74249393	KIAA0317	NM_001039479	167	0.00195312
chr14	76993643	C14orf133	NM_022067	14	0.00488281
chr14	88953893	FOXN3	NM_005197	-686	0.0136719
chr14	89867893	C14orf102	NM_017970	139	0.00976562
chr14	92329643	GOLGA5	NM_005113	-759	0.00292969
chr14	98808893	BCL11B	NM_022898	-1318	0.00195312
chr14	99017643	CCNK	NM_001099402	152	0.00488281
chr14	101676643	WDR20	NM_181302	679	0.00488281
chr14	105211643	TMEM121	NM_025268	147646	0.00976562
chr15	20384443	TUBGCP5	NM_001102610	-392	0.00488281
chr15	28705193	ARHGAP11B	NM_001039841	-977	0.00488281
chr15	30694443	ARHGAP11A	NM_199357	-539	0.00683594
chr15	32181443	C15orf24	NM_020154	-98	0.00976562
chr15	38673443	CASC5	NM_144508	-295	0.0136719
chr15	39310943	CHP	NM_007236	215	0.00195312
chr15	43666193	PLDN	NM_012388	-515	0.00976562
chr15	46410193	DUT	NM_001025248	-719	0.00292969
chr15	46891443	CEP152	NM_014985	-967	0.00683594
chr15	47699193	C15orf33	NM_152647	1217	0.00488281
chr15	47699943	C15orf33	NM_152647	467	0.00195312
chr15	47701193	DTWD1	NM_020234	606	0.00195312
chr15	48260443	SLC27A2	NM_003645	-1270	0.00292969
chr15	48260943	SLC27A2	NM_003645	-770	0.00195312
chr15	48434943	GABPB1	NM_016655	-46	0.0136719
chr15	48436193	GABPB1	NM_016655	-1296	0.00390625
chr15	48625943	USP50	NM_203494	251	0.00976562
chr15	48766943	TRPM7	NM_017672	-657	0.00195312
chr15	49702943	DMXL2	NM_015263	-684	0.000976563
chr15	49703693	DMXL2	NM_015263	-1434	0.00976562
chr15	50051193	LEO1	NM_138792	57	0.00976562
chr15	53276943	C15orf15	NM_016304	-420	0.00488281
chr15	55785693	GRINL1A	NM_001018103	-499	0.0136719
chr15	63948193	RAB11A	NM_004663	-656	0.00976562
chr15	64577193	SNAPC5	NM_006049	7	0.00195312
chr15	65333693	FLJ11506	NM_024666	435	0.00976562
chr15	70863693	ADPGK	NM_031284	-514	0.0136719
chr15	73531943	SIN3A	NM_015477	-964	0.00683594
chr15	73727693	SNX33	NM_153271	-709	0.0136719
chr15	75010443	RCN2	NM_002902	-727	0.0136719
chr15	80342693	FAM154B	NM_001008226	487	0.0136719
chr15	80585943	RPS17	NM_001021	25977	0.00976562
chr15	82690443	ZSCAN2	NM_017894	-254809	0.00488281
chr15	82758943	ZSCAN2	NM_017894	-186309	0.00976562
chr15	82998693	WDR73	NM_032856	-168	0.00976562
chr15	83724193	AKAP13	NM_006738	-681	0.00488281
chr15	86811443	MRPL46	NM_022163	194	0.00390625
chr15	89246693	MAN2A2	NM_006122	-1730	0.0136719
chr15	98162693	LYSMD4	NM_152449	-71544	0.00976562
chr15	98959443	LINS1	NM_001040616	484	0.00976562
chr15	100161943	OR4F6	NM_001005326	-1502	0.00390625
chr16	1850916	C16orf73	NM_152764	11187	0.00488281
chr16	3434416	FLJ14154	NM_001083601	748	0.00683594
chr16	5088416	FAM86A	NM_201400	-634	0.00488281
chr16	5089416	FAM86A	NM_201400	-1634	0.00976562
chr16	11784666	ZC3H7A	NM_014153	-757	0.00976562
chr16	11917666	GSPT1	NM_002094	-340	0.00195312
chr16	13921166	ERCC4	NM_005236	-348	0.00488281
chr16	14938666	NPIP	NM_006985	-134	0.00976562
chr16	28410666	CLN3	NM_000086	238	0.00976562
chr16	28893166	SPNS1	NM_032038	-483	0.00585938
chr16	29372916	GIYD1	NM_001014999	-459	0.00488281
chr16	30875916	SETD1A	NM_014712	-199	0.00390625
chr16	30993416	ZNF646	NM_014699	148	0.0136719
chr16	32171666	ZNF267	NM_003414	379087	0.00195312
chr16	32172166	ZNF267	NM_003414	379587	0.00976562
chr16	52295666	FTO	NM_001080432	291	0.00976562
chr16	55198916	MT2A	NM_005953	-1095	0.00976562
chr16	65818666	TMEM208	NM_014187	150	0.00195312
chr16	66828666	RBM35B	NM_024939	-1029	0.00488281
chr16	70685666	DHX38	NM_014003	551	0.00976562
chr16	74025916	CFDP1	NM_006324	-1028	0.00976562
chr16	79598416	C16orf61	NM_020188	-419	0.00976562
chr16	79905416	GAN	NM_022041	-659	0.00976562
chr17	7096826	C17orf81	NM_015362	552	0.00488281
chr17	7327826	ZBTB4	NM_020899	466	0.0136719
chr17	7328576	POLR2A	NM_000937	3	0.00976562
chr17	7701826	CYB5D1	NM_144607	38	0.00976562
chr17	7732326	CHD3	NM_001005273	-567	0.00976562
chr17	7963076	ALOXE3	NM_021628	-491	0.00976562
chr17	7963576	ALOXE3	NM_021628	-991	0.00976562
chr17	8093576	PFAS	NM_012393	256	0.00488281
chr17	16282826	C17orf45	NM_152350	-260	0.00976562
chr17	18159076	TOP3A	NM_004618	-30	0.00976562
chr17	19999076	SPECC1	NM_001033555	-917	0.0136719
chr17	23686326	IFT20	NM_174887	296	0.00292969
chr17	23686826	TNFAIP1	NM_021137	-86	0.00488281
chr17	23687576	TNFAIP1	NM_021137	664	0.00976562
chr17	24303576	PHF12	NM_001033561	-942	0.0136719
chr17	24645576	NUFIP2	NM_020772	-284	0.00976562
chr17	25828576	GOSR1	NM_001007024	25	0.00976562
chr17	30313076	ZNF830	NM_052857	415	0.00488281
chr17	31160076	TAF15	NM_139215	-524	0.00195312
chr17	32379826	AATF	NM_012138	-461	0.0136719
chr17	35390076	PSMD3	NM_002809	-509	0.0136719
chr17	37340076	TTC25	NM_031421	-337	0.00488281
chr17	38238576	PSME3	NM_005789	-372	0.00488281
chr17	38530826	BRCA1	NM_007296	168	0.00488281
chr17	38576076	NBR1	NM_031858	40	0.000976563
chr17	40332576	CCDC103	NM_213607	-103	0.0136719
chr17	43480326	NFE2L1	NM_003204	-358	0.00195312
chr17	44324826	ATP5G1	NM_001002027	-320	0.00976562
chr17	46297326	TOB1	NM_005749	-914	0.0136719
chr17	46554326	SPAG9	NM_003971	-1101	0.00488281
chr17	50400826	COX11	NM_004375	227	0.00195312
chr17	50401326	STXBP4	NM_178509	202	0.00195312
chr17	53421826	VEZF1	NM_007146	-1212	0.00292969
chr17	53439826	SFRS1	NM_006924	-120	0.00488281
chr17	53850326	RNF43	NM_017763	-396	0.00488281
chr17	53950826	MTMR4	NM_004687	-615	0.00292969
chr17	54539326	TRIM37	NM_001005207	-278	0.00976562
chr17	54587076	FAM33A	NM_001100595	506	0.00976562
chr17	54652326	GDPD1	NM_182569	-289	0.00976562
chr17	55050826	CLTC	NM_004859	-1005	0.00976562
chr17	55139826	TMEM49	NM_030938	182	0.00292969
chr17	55824826	USP32	NM_032582	-458	0.00488281
chr17	56030826	PPM1D	NM_003620	-1509	0.00976562
chr17	56109826	BCAS3	NM_017679	-127	0.00195312
chr17	57296326	BRIP1	NM_032043	-789	0.00976562
chr17	57709076	EFCAB3	NM_173503	-102569	0.00976562
chr17	59204576	CCDC47	NM_020198	244	0.00976562
chr17	59205076	DDX42	NM_007372	-222	0.0136719
chr17	59205826	DDX42	NM_007372	528	0.0136719
chr17	59257576	PSMC5	NM_002805	-965	0.000976563
chr17	59258326	PSMC5	NM_002805	-215	0.000976563
chr17	59259076	FTSJ3	NM_017647	-313	0.0136719
chr17	59924076	POLG2	NM_007215	-445	0.00195312
chr17	59933076	DDX5	NM_004396	-207	0.00976562
chr17	63144576	NOL11	NM_015462	54	0.00976562
chr17	70381326	FDXR	NM_004110	-575	0.00390625
chr17	70797326	SLC25A19	NM_001126121	-201	0.00585938
chr17	71174826	RECQL5	NM_004259	34	0.00195312
chr17	77870326	CD7	NM_006137	-1557	0.00976562
chr18	802982	YES1	NM_005433	-655	0.0136719
chr18	2561232	METTL4	NM_022840	257	0.00195312
chr18	3236232	MRCL3	NM_006471	-1295	0.00976562
chr18	3437482	TGIF1	NM_173207	-125	0.00195312
chr18	9126232	ANKRD12	NM_001083625	-525	0.00976562
chr18	9463732	RALBP1	NM_006788	-1797	0.00976562
chr18	9464982	RALBP1	NM_006788	-547	0.00488281
chr18	10515482	NAPG	NM_003826	-548	0.00585938
chr18	14168482	MGC26718	NM_001029999	-613	0.00390625
chr18	50137232	C18orf54	NM_173529	-1936	0.00488281
chr18	52469232	WDR7	NM_015285	-381	0.00976562
chr18	53861732	NEDD4L	NM_015277	-1045	0.0136719
chr18	59240982	VPS4B	NM_004869	-250	0.00292969
chr18	69966482	C18orf55	NM_014177	-243	0.00976562
chr19	3921478	DAPK3	NM_001348	-652	0.0136719
chr19	3937228	EEF2	NM_001961	-767	0.00976562
chr19	4918978	JMJD2B	NM_015015	-1145	0.00976562
chr19	5670728	LONP1	NM_004793	448	0.00976562
chr19	5671478	TMEM146	NM_152784	-209	0.00976562
chr19	6688978	GPR108	NM_001080452	-345	0.0136719
chr19	10013728	LOC388503	NM_001013640	697	0.00488281
chr19	10807978	TMED1	NM_006858	5	0.00488281
chr19	11317978	TMEM205	NM_198536	-256	0.0136719
chr19	11936478	ZNF763	NM_001012753	-390	0.0136719
chr19	12709228	ASNA1	NM_004317	-77	0.00976562
chr19	17239228	C19orf62	NM_001033549	-3	0.00976562
chr19	18891478	DDX49	NM_019070	-15	0.0136719
chr19	40431228	LSR	NM_015925	-170	0.00390625
chr19	41191478	C19orf46	NM_001039876	34	0.00976562
chr19	41672228	ZNF566	NM_032838	-51	0.00488281
chr19	41711478	ZNF260	NM_001012756	-468	0.00195312
chr19	42839228	ZFP30	NM_014898	-1075	0.00488281
chr19	44032978	HNRNPL	NM_001533	-521	0.00976562
chr19	44594228	PLEKHG2	NM_022835	-1361	0.00976562
chr19	44618978	RPS16	NM_001020	-520	0.00976562
chr19	45948478	SNRPA	NM_004596	-140	0.00488281
chr19	46595228	EXOSC5	NM_020158	-132	0.0136719
chr19	47478978	CIC	NM_015125	-1678	0.00976562
chr19	48384728	PSG5	NM_001130014	-2200	0.00195312
chr19	48792478	ZNF576	NM_024327	95	0.00488281
chr19	49267978	ZNF284	NM_001037813	-158	0.0136719
chr19	49552978	ZFP112	NM_001083335	-282	0.00976562
chr19	50149978	CLPTM1	NM_001294	-499	0.00976562
chr19	50601478	CD3EAP	NM_012099	172	0.00976562
chr19	50887228	SNRPD2	NM_004597	54	0.0136719
chr19	50887728	QPCTL	NM_017659	-43	0.00195312
chr19	51057978	SYMPK	NM_004819	410	0.00195312
chr19	51795978	CALM3	NM_005184	-373	0.00976562
chr19	53365978	LIG1	NM_000234	-606	0.00683594
chr19	53814478	SPHK2	NM_020126	119	0.00488281
chr19	54860228	BCL2L12	NM_138639	18	0.00683594
chr19	55072228	AKT1S1	NM_032375	162	0.000976563
chr19	55999978	C19orf48	NM_199249	-192	0.0136719
chr19	56261478	KLK13	NM_015596	-1299	0.0136719
chr19	57121978	ZNF613	NM_024840	-521	0.00488281
chr19	57243978	ZNF432	NM_014650	-93	0.00683594
chr19	59063978	MYADM	NM_001020821	-493	0.0136719
chr19	59385728	MBOAT7	NM_024298	-250	0.00976562
chr19	60588978	RPL28	NM_000991	-133	0.00976562
chr19	60802478	FIZ1	NM_032836	227	0.00976562
chr19	61054228	NLRP11	NM_145007	-14288	0.000976563
chr19	63762228	UBE2M	NM_003969	-73	0.0136719
chr19	63776728	MZF1	NM_003422	26	0.00488281
chr2	10178945	RRM2	NM_001034	-1240	0.00976562
chr2	11597445	GREB1	NM_148903	-85	0.00976562
chr2	11599945	GREB1	NM_033090	-356	0.0136719
chr2	20115445	LAPTM4A	NM_014713	-175	0.00488281
chr2	20115945	LAPTM4A	NM_014713	-675	0.00976562
chr2	20886195	C2orf43	NM_021925	113	0.00976562
chr2	24152945	SF3B14	NM_016047	-127	0.00195312
chr2	24870195	CENPO	NM_024322	359	0.00195312
chr2	26110195	RAB10	NM_016131	-282	0.00976562
chr2	27127445	AGBL5	NM_021831	-549	0.00683594
chr2	27566445	IFT172	NM_015662	-370	0.00976562
chr2	27573195	GCKR	NM_001486	-14	0.00976562
chr2	27705945	GPN1	NM_007266	539	0.00976562
chr2	27847695	MRPL33	NM_004891	-392	0.00976562
chr2	27966945	BRE	NM_199194	-40	0.00976562
chr2	27967945	BRE	NM_004899	885	0.00195312
chr2	28467945	FOSL2	NM_005253	-1337	0.00976562
chr2	30222695	YPEL5	NM_016061	-558	0.00390625
chr2	37423695	QPCT	NM_012413	-1561	0.00488281
chr2	38956445	DHX57	NM_198963	80	0.00195312
chr2	42442445	COX7A2L	NM_004718	-585	0.00390625
chr2	44248695	PPM1B	NM_002706	-808	0.000976563
chr2	44442195	C2orf34	NM_024766	-351	0.00292969
chr2	46696945	PIGF	NM_002643	810	0.00683594
chr2	46778445	SOCS5	NM_014011	-1157	0.00976562
chr2	46778945	SOCS5	NM_014011	-657	0.00976562
chr2	47257695	CALM2	NM_001743	-541	0.00488281
chr2	47258445	CALM2	NM_001743	-1291	0.0136719
chr2	53848445	CHAC2	NM_001008708	13	0.00976562
chr2	55313195	RPS27A	NM_002954	-132	0.00976562
chr2	55698195	SMEK2	NM_001122964	105	0.00976562
chr2	60836695	PAPOLG	NM_022894	-191	0.00488281
chr2	61097695	PEX13	NM_002618	-678	0.000976563
chr2	61934695	FAM161A	NM_032180	87	0.00488281
chr2	62785445	EHBP1	NM_015252	-1191	0.00976562
chr2	62785945	EHBP1	NM_015252	-691	0.00976562
chr2	65516195	SPRED2	NM_181784	-3035	0.00683594
chr2	66515695	MEIS1	NM_002398	-340	0.0136719
chr2	68143695	C1D	NM_006333	-61	0.0136719
chr2	68237945	WDR92	NM_138458	215	0.00976562
chr2	69469195	GFPT1	NM_002056	-1366	0.00585938
chr2	71210695	MCEE	NM_032601	207	0.00488281
chr2	74007195	DGUOK	NM_080916	-265	0.0136719
chr2	74535195	INO80B	NM_031288	-511	0.00976562
chr2	85050195	KCMF1	NM_020122	-1546	0.00976562
chr2	85434945	RETSAT	NM_017750	221	0.00195312
chr2	85618695	MAT2A	NM_005911	-1103	0.0136719
chr2	86186445	POLR1A	NM_015425	344	0.00195312
chr2	86521445	JMJD1A	NM_018433	-419	0.00195312
chr2	86800445	RMND5A	NM_022780	-758	0.00683594
chr2	88771945	RPIA	NM_144563	-345	0.00488281
chr2	98069195	VWA3B	NM_144992	-831	0.0136719
chr2	98500695	INPP4A	NM_001134225	72943	0.00976562
chr2	99123445	TSGA10	NM_182911	1024	0.00976562
chr2	99137695	TSGA10	NM_025244	-76	0.0136719
chr2	102168445	IL1RL2	NM_003854	-1419	0.00976562
chr2	109907445	RGPD7	NM_001037866	-178	0.00488281
chr2	110012945	LIMS3	NM_033514	-612	0.00195312
chr2	119840695	C2orf76	NM_001017927	33	0.00488281
chr2	128001195	IWS1	NM_017969	-681	0.000976563
chr2	128001695	IWS1	NM_017969	-1181	0.000976563
chr2	130655445	SMPD4	NM_017751	719	0.00683594
chr2	132276945	MGC50273	NM_214461	-1241	0.00976562
chr2	136215695	UBXN4	NM_014607	37	0.00976562
chr2	161700195	TANK	NM_133484	-1516	0.0136719
chr2	166518445	TTC21B	NM_024753	149	0.00976562
chr2	166518945	TTC21B	NM_024753	-351	0.00976562
chr2	169455195	SPC25	NM_020675	-5	0.00976562
chr2	170138445	FASTKD1	NM_024622	225	0.00976562
chr2	174539445	SP3	NM_003111	-1136	0.0136719
chr2	178126445	TTC30B	NM_152517	-675	0.00976562
chr2	182464445	SSFA2	NM_001130445	-271	0.00488281
chr2	190014445	WDR75	NM_032168	42	0.00976562
chr2	190893445	HIBCH	NM_014362	-641	0.0136719
chr2	192250445	OBFC2A	NM_001031716	-1057	0.00292969
chr2	196745945	STK17B	NM_004226	-1425	0.0136719
chr2	198088195	MOBKL3	NM_199482	-369	0.00488281
chr2	201383195	BZW1	NM_014670	-1696	0.00976562
chr2	201383945	BZW1	NM_014670	-946	0.00292969
chr2	202354195	ALS2	NM_020919	-212	0.00390625
chr2	206732445	NDUFS1	NM_005006	-13	0.00195312
chr2	208839195	PIP5K3	NM_152671	-40	0.00976562
chr2	211050695	CPS1	NM_001122633	42	0.00976562
chr2	216681195	XRCC5	NM_021141	-1069	0.0136719
chr2	216985445	SMARCAL1	NM_014140	64	0.00195312
chr2	218843195	AAMP	NM_001087	-58	0.00683594
chr2	219142445	RQCD1	NM_005444	524	0.000976563
chr2	219245445	STK36	NM_015690	393	0.00976562
chr2	219614945	CCDC108	NM_194302	-456	0.00976562
chr2	220170445	STK11IP	NM_052902	-394	0.00195312
chr2	230495195	FBXO36	NM_174899	-255	0.00976562
chr2	232279945	PTMA	NM_002823	-1533	0.00292969
chr2	234243945	UGT1A9	NM_021027	-1337	0.00976562
chr2	241943695	FARP2	NM_014808	-688	0.0136719
chr20	2593050	IDH3B	NM_006899	-207	0.00976562
chr20	3724300	CDC25B	NM_021872	-100	0.00976562
chr20	5042050	C20orf30	NM_001009923	-317	0.00976562
chr20	10363800	C20orf94	NM_001009608	-150	0.0136719
chr20	13713300	ESF1	NM_016649	232	0.00976562
chr20	17898550	C20orf72	NM_052865	789	0.0136719
chr20	18396050	POLR3F	NM_006466	18	0.00585938
chr20	25328300	GINS1	NM_021067	-8022	0.00195312
chr20	28224050	DEFB115	NM_001037730	-1085077	0.00488281
chr20	33705550	CPNE1	NM_003915	-305	0.00195312
chr20	33751300	NFS1	NM_021100	-612	0.00683594
chr20	34205050	EPB41L1	NM_012156	-1025	0.00976562
chr20	36095300	KIAA0406	NM_014657	-53	0.00195312
chr20	39363050	ZHX3	NM_015035	-897	0.000976563
chr20	39402550	LPIN3	NM_022896	-423	0.0136719
chr20	39681800	CHD6	NM_032221	-1253	0.00976562
chr20	42585550	SERINC3	NM_198941	-1410	0.00976562
chr20	43028550	STK4	NM_006282	17	0.00976562
chr20	43530800	WFDC2	NM_006103	-1007	0.00976562
chr20	43953800	NEURL2	NM_080749	-492	0.00976562
chr20	44751800	TP53RK	NM_033550	-117	0.0136719
chr20	45420050	ZMYND8	NM_012408	-1169	0.00195312
chr20	45563550	NCOA3	NM_181659	-513	0.00195312
chr20	49852800	SALL4	NM_020436	-345	0.00585938
chr20	49853300	SALL4	NM_020436	-845	0.0136719
chr20	52120800	BCAS1	NM_003657	-89	0.00195312
chr20	52524050	DOK5	NM_018431	-1622	0.00976562
chr20	54400550	AURKA	NM_198437	208	0.00292969
chr20	54401050	CSTF1	NM_001033522	-63	0.00390625
chr20	55275300	BMP7	NM_001719	-186	0.0136719
chr20	57950050	C20orf177	NM_022106	1100	0.00488281
chr20	61039550	DIDO1	NM_033081	169	0.00976562
chr20	62266300	MYT1	NM_004535	30	0.00976562
chr21	10121791	BAGE	NM_001187	-983	0.00488281
chr21	26028291	GABPA	NM_002040	-908	0.00488281
chr21	26029041	GABPA	NM_002040	-158	0.0136719
chr21	30643541	KRTAP23-1	NM_181624	-746	0.00292969
chr21	33936291	CRYZL1	NM_145858	-261	0.00195312
chr21	34242041	ATP5O	NM_001697	-32013	0.00585938
chr21	39738791	LCA5L	NM_152505	-793	0.00488281
chr21	42682541	TMPRSS3	NM_032404	-245	0.00683594
chr21	43173041	WDR4	NM_033661	-294	0.00488281
chr22	17846937	UFD1L	NM_001035247	-211	0.00390625
chr22	19866937	SLC7A4	NM_004173	-150090	0.00976562
chr22	23281937	SNRPD3	NM_004175	320	0.00976562
chr22	24289937	ADRBK2	NM_005160	-923	0.0136719
chr22	27468187	HSCB	NM_172002	145	0.00195312
chr22	27994187	EWSR1	NM_013986	171	0.00488281
chr22	29317937	PES1	NM_014303	-43	0.00976562
chr22	29973687	LIMK2	NM_001031801	-660	0.00585938
chr22	38903187	TNRC6B	NM_015088	-687	0.00390625
chr22	39582937	XPNPEP3	NM_022098	-102	0.00488281
chr22	40193937	PHF5A	NM_032758	717	0.000976563
chr22	40194937	ACO2	NM_001098	-137	0.00585938
chr22	49025437	TUBGCP6	NM_020461	90	0.00976562
chr3	8517449	LMCD1	NM_014583	-1061	0.00585938
chr3	9809699	TADA3L	NM_006354	-279	0.000976563
chr3	10042949	FANCD2	NM_001018115	-163	0.0136719
chr3	15444699	EAF1	NM_033083	632	0.00390625
chr3	15617949	HACL1	NM_012260	185	0.00488281
chr3	16281449	DPH3	NM_206831	-40	0.0136719
chr3	23932449	NKIRAS1	NM_020345	1092	0.0136719
chr3	37008949	EPM2AIP1	NM_014805	850	0.0136719
chr3	37009449	EPM2AIP1	NM_014805	350	0.00488281
chr3	37010199	MLH1	NM_000249	217	0.00195312
chr3	44777949	KIAA1143	NM_020696	209	0.00976562
chr3	44993449	EXOSC7	NM_015004	705	0.00976562
chr3	45705199	SACM1L	NM_014016	-558	0.00976562
chr3	47140199	SETD2	NM_014159	545	0.00390625
chr3	47140699	SETD2	NM_014159	45	0.0136719
chr3	48455449	CCDC51	NM_024661	1084	0.00976562
chr3	48462699	ATRIP	NM_032166	-522	0.0136719
chr3	53139949	RFT1	NM_052859	-446	0.00390625
chr3	67131199	KBTBD8	NM_032505	-893	0.00976562
chr3	69894449	MITF	NM_006722	-1202	0.00976562
chr3	72980699	SHQ1	NM_018130	-411	0.00390625
chr3	95264199	DHFRL1	NM_176815	151	0.0136719
chr3	99724449	CLDND1	NM_001040200	151	0.0136719
chr3	99796699	CPOX	NM_000097	-1568	0.0136719
chr3	101019199	C3orf26	NM_032359	-171	0.00976562
chr3	101603199	TOMM70A	NM_014820	-284	0.000976563
chr3	103029199	NFKBIZ	NM_001005474	-347	0.00488281
chr3	109791699	DZIP3	NM_014648	426	0.00390625
chr3	109792449	DZIP3	NM_014648	1176	0.00976562
chr3	112876199	PLCXD2	NM_153268	-13	0.00976562
chr3	113762949	ATG3	NM_022488	226	0.00488281
chr3	114718199	CCDC52	NM_144718	-1475	0.00390625
chr3	114949199	ATP6V1A	NM_001690	602	0.0136719
chr3	115147949	ZDHHC23	NM_173570	-1488	0.00585938
chr3	115258199	KIAA1407	NM_020817	-49	0.00976562
chr3	115380699	DRD3	NM_000796	-110	0.00292969
chr3	120495199	CDGAP	NM_020754	-710	0.00390625
chr3	121296199	GSK3B	NM_002093	-996	0.0136719
chr3	121884449	HGD	NM_000187	-431	0.00488281
chr3	122747699	POLQ	NM_199420	-156	0.00976562
chr3	122951449	GOLGB1	NM_004487	-157	0.00195312
chr3	123037449	EAF2	NM_018456	726	0.00292969
chr3	123617949	WDR5B	NM_019069	-377	0.00195312
chr3	130080949	ACAD9	NM_014049	-73	0.00488281
chr3	130362949	ISY1	NM_020701	-230	0.00976562
chr3	132562199	NUDT16	NM_152395	-21197	0.00195312
chr3	132582449	NUDT16	NM_152395	-947	0.0136719
chr3	133924949	NPHP3	NM_153240	-983	0.00488281
chr3	135687449	ANAPC13	NM_015391	70	0.00585938
chr3	142251699	SPSB4	NM_080862	-1733	0.00976562
chr3	151747449	EIF2A	NM_032025	186	0.00976562
chr3	153013449	AADAC	NM_001086	-1101	0.0136719
chr3	153467699	MBNL1	NM_021038	-819	0.00488281
chr3	153499199	MBNL1	NM_207293	-684	0.00195312
chr3	158026449	LEKR1	NM_001004316	-340	0.0136719
chr3	161599449	IFT80	NM_020800	565	0.00585938
chr3	168934949	PDCD10	NM_007217	339	0.00390625
chr3	168936699	SERPINI1	NM_005025	495	0.00976562
chr3	169296949	GOLIM4	NM_014498	-838	0.00976562
chr3	172661699	TNIK	NM_015028	-1153	0.00488281
chr3	172939699	PLD1	NM_001130081	71268	0.00488281
chr3	181801699	TTC14	NM_001042601	-925	0.00976562
chr3	182190699	DNAJC19	NM_145261	-475	0.0136719
chr3	185335199	EIF2B5	NM_003907	-304	0.00195312
chr3	185374699	AP2M1	NM_004068	-628	0.00976562
chr3	185761199	EPHB3	NM_004443	-1081	0.00390625
chr3	187770699	DNAJB11	NM_016306	-461	0.0136719
chr3	187983699	EIF4A2	NM_001967	-355	0.00976562
chr3	194119199	C3orf59	NM_178496	-555	0.0136719
chr3	194793449	OPA1	NM_015560	-356	0.00976562
chr3	195874199	LSG1	NM_018385	1	0.00488281
chr3	195887699	FAM43A	NM_153690	-211	0.0136719
chr3	198960449	FYTTD1	NM_032288	-630	0.00488281
chr4	4301026	TMEM128	NM_032927	-191	0.00390625
chr4	6834276	KIAA0232	NM_001100590	-1083	0.00976562
chr4	17421026	C4orf30	NM_017741	453	0.00195312
chr4	24591276	CCDC149	NM_173463	-408	0.0136719
chr4	24771776	SEPSECS	NM_153825	-693	0.00976562
chr4	26193526	TBC1D19	NM_018317	-1117	0.00488281
chr4	26194026	TBC1D19	NM_018317	-617	0.0136719
chr4	38721776	KLHL5	NM_001007075	-1277	0.00488281
chr4	39136776	RPL9	NM_001024921	-174	0.00195312
chr4	53927026	SCFD2	NM_152540	-27	0.00976562
chr4	56995776	PPAT	NM_002703	826	0.0136719
chr4	69576526	UGT2B15	NM_001076	-5547	0.0136719
chr4	70928276	HTN3	NM_000200	-488	0.0136719
chr4	71098276	ODAM	NM_017855	1444	0.00585938
chr4	71773026	UTP3	NM_020368	-71	0.00976562
chr4	74519276	AFP	NM_001134	-1520	0.00195312
chr4	77147776	CXCL9	NM_002416	-111	0.00976562
chr4	77355276	SCARB2	NM_005506	-1217	0.000976563
chr4	78296776	CCNG2	NM_004354	-604	0.0136719
chr4	84040276	THAP9	NM_024672	-584	0.00976562
chr4	86613526	ARHGAP24	NM_001025616	-1781	0.0136719
chr4	89964026	FAM13A1	NM_001015045	-601	0.00976562
chr4	90252526	TIGD2	NM_145715	-464	0.00976562
chr4	100704026	RG9MTD2	NM_152292	-178	0.00195312
chr4	103968026	UBE2D3	NM_181887	-183	0.00488281
chr4	106848776	INTS12	NM_020395	502	0.0136719
chr4	110573276	SEC24B	NM_001042734	-1143	0.00976562
chr4	110956026	NOLA1	NM_032993	-88	0.00488281
chr4	113777776	LARP7	NM_016648	208	0.000976563
chr4	120441276	LOC401152	NM_001001701	140	0.00976562
chr4	144325026	USP38	NM_032557	-493	0.0136719
chr4	152901776	PET112L	NM_004564	-180	0.00488281
chr4	170770776	NEK1	NM_012224	-587	0.0136719
chr4	191097776	FRG1	NM_004477	-1191	0.00976562
chr4	191098526	FRG1	NM_004477	-441	0.00488281
chr5	663922	CEP72	NM_018140	-1482	0.00976562
chr5	17269172	BASP1	NM_006317	-1577	0.0136719
chr5	33475672	TARS	NM_152295	-982	0.00390625
chr5	34021172	SLC45A2	NM_016180	-635	0.00976562
chr5	36187922	SKP2	NM_005983	-23	0.00683594
chr5	36338172	RANBP3L	NM_145000	-411	0.00488281
chr5	37406922	NUP155	NM_153485	32	0.00976562
chr5	40714922	PTGER4	NM_000958	-866	0.00976562
chr5	43076422	C5orf39	NM_001014279	-324	0.00683594
chr5	49997422	PARP8	NM_024615	-1147	0.00976562
chr5	57913672	RAB3C	NM_138453	-1023	0.00683594
chr5	57914172	RAB3C	NM_138453	-523	0.00292969
chr5	58919422	PDE4D	NM_006203	-1341	0.00976562
chr5	64894922	PPWD1	NM_015342	36	0.00390625
chr5	69174922	SERF1A	NM_022968	-181905	0.00488281
chr5	69622922	LOC728340	NM_001098728	-124031	0.00976562
chr5	72897172	ANKRA2	NM_023039	82	0.00976562
chr5	74668172	HMGCR	NM_001130996	-576	0.00976562
chr5	80632672	ZCCHC9	NM_001131035	-485	0.00292969
chr5	81084172	SSBP2	NM_012446	-1344	0.0136719
chr5	86744922	CCNH	NM_001239	-330	0.00390625
chr5	89889172	GPR98	NM_032119	-1200	0.00488281
chr5	89889922	GPR98	NM_032119	-450	0.00488281
chr5	94917422	ARSK	NM_198150	842	0.00976562
chr5	95091672	RHOBTB3	NM_014899	-933	0.00976562
chr5	95184172	GLRX	NM_001118890	161	0.00976562
chr5	95184672	GLRX	NM_001118890	-339	0.00488281
chr5	96544922	RIOK2	NM_018343	-222	0.0136719
chr5	100267922	ST8SIA4	NM_005668	-1036	0.00195312
chr5	110102422	SLC25A46	NM_138773	-230	0.00195312
chr5	112658922	MCC	NM_002387	-411	0.00683594
chr5	114626422	PGGT1B	NM_005023	46	0.00488281
chr5	122875422	CSNK1G3	NM_001031812	-269	0.00976562
chr5	130533172	LYRM7	NM_181705	-1367	0.00488281
chr5	130534422	LYRM7	NM_181705	-117	0.00195312
chr5	130999172	RAPGEF6	NM_016340	-344	0.00976562
chr5	131920422	RAD50	NM_005732	-106	0.00976562
chr5	132229922	UQCRQ	NM_014402	-295	0.00292969
chr5	137542172	BRD8	NM_139199	85	0.00195312
chr5	137715672	JMJD1B	NM_016604	-511	0.00195312
chr5	139533172	C5orf32	NM_032412	-1664	0.00976562
chr5	139924672	SLC35A4	NM_080670	69	0.00683594
chr5	140007922	IK	NM_006083	355	0.0136719
chr5	140722922	PCDHGA5	NM_032054	-1159	0.0136719
chr5	143528922	YIPF5	NM_001024947	1549	0.00976562
chr5	143530172	YIPF5	NM_001024947	299	0.0136719
chr5	147143422	JAKMIP2	NM_014790	-977	0.00976562
chr5	147743172	FBXO38	NM_205836	-566	0.0136719
chr5	150264922	ZNF300	NM_052860	-338	0.00585938
chr5	157218922	CLINT1	NM_014666	-176	0.00976562
chr5	162820672	HMMR	NM_012484	432	0.00976562
chr5	171366672	FBXW11	NM_012300	-190	0.00976562
chr5	172690422	STC2	NM_003714	-1310	0.00683594
chr5	172976672	FAM44B	NM_138369	-410	0.0136719
chr5	175748672	HIGD2A	NM_138820	283	0.00683594
chr5	175807422	FAF2	NM_014613	-539	0.000976563
chr5	180582172	TRIM41	NM_033549	-739	0.00976562
chr5	180582922	TRIM41	NM_033549	11	0.00976562
chr5	180725422	OR4F3	NM_001005224	-1471	0.0136719
chr6	10855512	TMEM14B	NM_001127711	-468	0.0136719
chr6	11341262	NEDD9	NM_006403	-378	0.00976562
chr6	12398012	EDN1	NM_001955	-502	0.0136719
chr6	17815012	NUP153	NM_005124	-215	0.00292969
chr6	26140762	HIST1H3B	NM_003537	-495	0.0136719
chr6	26263762	HIST1H1E	NM_005321	-775	0.00976562
chr6	26266012	HIST1H2BD	NM_021063	-315	0.00683594
chr6	26343762	HIST1H1D	NM_005320	-567	0.0136719
chr6	26645512	HMGN4	NM_006353	-1038	0.00195312
chr6	26767762	ZNF322A	NM_024639	180	0.0136719
chr6	27208262	HIST1H2BJ	NM_021058	292	0.00390625
chr6	27209012	HIST1H2AG	NM_021064	213	0.00195312
chr6	27913762	HIST1H2AK	NM_003510	334	0.00195312
chr6	28412262	ZNF323	NM_030899	-358	0.00683594
chr6	28663512	SCAND3	NM_052923	-421	0.00488281
chr6	30136762	ZNRD1	NM_014596	-252	0.0136719
chr6	30142262	PPP1R11	NM_021959	-648	0.00976562
chr6	30401762	TRIM39	NM_021253	-1256	0.00195312
chr6	30632512	PRR3	NM_001077497	-222	0.00195312
chr6	30693012	PPP1R10	NM_002714	-13	0.00488281
chr6	31026012	DPCR1	NM_080870	-1525	0.00976562
chr6	31026512	DPCR1	NM_080870	-1025	0.00976562
chr6	31027012	DPCR1	NM_080870	-525	0.00195312
chr6	31478762	MICA	NM_000247	-587	0.00976562
chr6	31728512	BAT3	NM_080702	-56	0.00195312
chr6	31902762	HSPA1B	NM_005346	-728	0.00976562
chr6	31974012	EHMT2	NM_025256	-569	0.0136719
chr6	31977762	ZBTB12	NM_181842	-14	0.0136719
chr6	31978262	ZBTB12	NM_181842	-514	0.00195312
chr6	32034512	SKIV2L	NM_006929	-47	0.0136719
chr6	32048262	DOM3Z	NM_005510	-251	0.00195312
chr6	32253262	AGPAT1	NM_032741	558	0.00488281
chr6	32254262	RNF5	NM_006913	123	0.000976563
chr6	33043512	BRD2	NM_005104	-902	0.00195312
chr6	33347512	VPS52	NM_022553	128	0.0136719
chr6	33365012	WDR46	NM_005452	-43	0.00195312
chr6	33395012	ZBTB22	NM_005453	-1540	0.00976562
chr6	37894762	ZFAND3	NM_021943	-848	0.00976562
chr6	41147262	C6orf130	NM_145063	904	0.00195312
chr6	41148012	C6orf130	NM_145063	154	0.00488281
chr6	41996762	MED20	NM_004275	93	0.00976562
chr6	42527262	TRERF1	NM_033502	499	0.00488281
chr6	42639762	UBR2	NM_015255	-273	0.00976562
chr6	42955512	RPL7L1	NM_198486	-136	0.00488281
chr6	43135012	MRPL2	NM_015950	208	0.00976562
chr6	43593512	POLR1C	NM_203290	744	0.00195312
chr6	43705262	MAD2L1BP	NM_001003690	6	0.00976562
chr6	43711262	MAD2L1BP	NM_014628	-292	0.00195312
chr6	44374262	TCTE1	NM_182539	-859	0.00976562
chr6	46204762	ENPP4	NM_014936	-897	0.00976562
chr6	46247012	ENPP5	NM_021572	-336	0.0136719
chr6	49820512	CRISP3	NM_006061	-7442	0.00976562
chr6	52819262	GSTA5	NM_153699	-410	0.0136719
chr6	74287762	EEF1A1	NM_001402	-286	0.00976562
chr6	76010262	COX7A2	NM_001865	-17	0.00488281
chr6	76051762	TMEM30A	NM_018247	-562	0.0136719
chr6	76261012	FILIP1	NM_015687	-796	0.00292969
chr6	80304762	LCA5	NM_181714	-896	0.0136719
chr6	84994762	KIAA1009	NM_014895	-708	0.00976562
chr6	116708262	DSE	NM_001080976	287	0.00292969
chr6	116797262	DSE	NM_013352	-1540	0.00976562
chr6	116798262	DSE	NM_013352	-540	0.00195312
chr6	135861512	AHI1	NM_017651	-936	0.00488281
chr6	138470762	PERP	NM_022121	-482	0.00976562
chr6	139738512	CITED2	NM_006079	-1034	0.00488281
chr6	144458512	SF3B5	NM_031287	-65	0.00976562
chr6	152170012	ESR1	NM_001122740	-134	0.00390625
chr6	160067762	WTAP	NM_152858	-379	0.0136719
chr7	2360495	EIF3B	NM_001037283	-504	0.00683594
chr7	10979745	PHF14	NM_014660	-295	0.00976562
chr7	17303995	AHR	NM_001621	-836	0.00976562
chr7	26206245	HNRNPA2B1	NM_002137	693	0.000976563
chr7	26206995	HNRNPA2B1	NM_002137	-57	0.00292969
chr7	27745495	TAX1BP1	NM_006024	-767	0.00976562
chr7	30032995	FKBP14	NM_017946	-202	0.0136719
chr7	36158745	EEPD1	NM_030636	-615	0.0136719
chr7	38366495	TARP	NM_001003806	-86722	0.00976562
chr7	42938245	PSMA2	NM_002787	85	0.000976563
chr7	43763495	BLVRA	NM_000712	-1301	0.0136719
chr7	48036245	SUNC1	NM_001030019	-1004	0.0136719
chr7	72114495	STAG3L3	NM_001013739	-104	0.00976562
chr7	72881995	CLDN4	NM_001305	-1133	0.00976562
chr7	76589495	CCDC146	NM_020879	-374	0.00292969
chr7	86814245	CROT	NM_021151	1299	0.00976562
chr7	99864245	ZCWPW1	NM_017984	-7	0.00976562
chr7	100647995	PLOD3	NM_001084	-264	0.00976562
chr7	102875245	SLC26A5	NM_206883	-1411	0.00195312
chr7	106595995	HBP1	NM_012257	-700	0.00195312
chr7	106991245	DUS4L	NM_181581	-422	0.00683594
chr7	106991745	COG5	NM_181733	-24	0.00683594
chr7	106992495	COG5	NM_181733	-774	0.00488281
chr7	111633745	DOCK4	NM_014705	-47	0.00488281
chr7	112367495	C7orf60	NM_152556	-327	0.00488281
chr7	130662495	MKLN1	NM_013255	-682	0.00976562
chr7	134113995	CALD1	NM_033157	-715	0.0136719
chr7	134893245	NUP205	NM_015135	18	0.00976562
chr7	135064745	SLC13A4	NM_012450	-1272	0.00195312
chr7	137794745	TRIM24	NM_015905	-873	0.00390625
chr7	138676245	C7orf55	NM_197964	-191	0.00195312
chr7	143027995	FAM115C	NM_001130025	-171	0.000976563
chr7	143028495	FAM115C	NM_173678	-168	0.00390625
chr7	150385995	CDK5	NM_004935	-66	0.00195312
chr7	150848245	RHEB	NM_005614	-302	0.00976562
chr7	151568245	MLL3	NM_170606	195778	0.00292969
chr8	107274	OR4F21	NM_001005504	-250	0.00292969
chr8	107774	OR4F21	NM_001005504	-750	0.00292969
chr8	7094774	DEFB103A	NM_018661	180318	0.00976562
chr8	12089524	FAM86B1	NM_001083537	-491	0.00585938
chr8	17986524	ASAH1	NM_004315	263	0.00976562
chr8	19214774	SH2D4A	NM_022071	-712	0.00585938
chr8	28803524	INTS9	NM_018250	-126	0.00683594
chr8	28804524	HMBOX1	NM_024567	381	0.00195312
chr8	49664524	EFCAB1	NM_024593	145820	0.00976562
chr8	59149274	FAM110B	NM_147189	79608	0.0136719
chr8	66709274	ARMC1	NM_018120	-288	0.00488281
chr8	66718774	MTFR1	NM_014637	-753	0.00292969
chr8	67503024	RRS1	NM_015169	-792	0.00976562
chr8	74954524	UBE2W	NM_001001481	-860	0.0136719
chr8	75047274	TCEB1	NM_005648	-374	0.00488281
chr8	87423274	WWP1	NM_007013	-835	0.00488281
chr8	89410024	MMP16	NM_005941	-1191	0.00390625
chr8	92151524	OTUD6B	NM_016023	-75	0.00195312
chr8	92330274	SLC26A7	NM_134266	-417	0.00488281
chr8	94836024	TMEM67	NM_153704	-244	0.00976562
chr8	95722524	RBM35A	NM_001122826	-15	0.00976562
chr8	96351274	C8orf37	NM_177965	-661	0.00488281
chr8	97317274	UQCRB	NM_006294	-236	0.0136719
chr8	97344274	PTDSS1	NM_014754	932	0.00292969
chr8	100094274	VPS13B	NM_181661	-395	0.00195312
chr8	100975274	COX6C	NM_004374	-203	0.00976562
chr8	102288524	ZNF706	NM_016096	-1388	0.00976562
chr8	103321274	RRM2B	NM_015713	-752	0.00976562
chr8	103887024	AZIN1	NM_148174	58549	0.00683594
chr8	104497024	SLC25A32	NM_030780	-577	0.00292969
chr8	107738774	OXR1	NM_181354	-437	0.00195312
chr8	109331024	EIF3E	NM_001568	-889	0.00195312
chr8	110415774	ENY2	NM_020189	-37	0.00976562
chr8	111056524	KCNV1	NM_014379	-389	0.00683594
chr8	121526274	MRPL13	NM_014078	554	0.00976562
chr8	124153524	WDR67	NM_145647	-576	0.00976562
chr8	124478274	ATAD2	NM_014109	-388	0.00976562
chr8	124498024	C8orf32	NM_018024	-121	0.0136719
chr8	125455274	TMEM65	NM_194291	-1153	0.00976562
chr8	125555024	RNF139	NM_007218	-1164	0.0136719
chr8	125555774	RNF139	NM_007218	-414	0.00976562
chr8	126079024	SQLE	NM_003129	-876	0.00976562
chr8	128816024	MYC	NM_002467	-1473	0.00390625
chr8	128816774	MYC	NM_002467	-723	0.00195312
chr8	133757524	LRRC6	NM_012472	-529	0.000976563
chr8	133758024	LRRC6	NM_012472	-1029	0.00488281
chr8	144695024	ZC3H3	NM_015117	-261	0.0136719
chr8	146097774	ZNF250	NM_021061	-124	0.00585938
chr9	26937669	IFT74	NM_001099222	360	0.00488281
chr9	26945919	IFT74	NM_001099224	-451	0.0136719
chr9	32563169	NDUFB6	NM_182739	13	0.00488281
chr9	35722919	CREB3	NM_006368	603	0.00488281
chr9	42009669	ANKRD20A2	NM_001012421	-348629	0.00390625
chr9	42010669	ANKRD20A2	NM_001012421	-347629	0.00976562
chr9	70045419	CBWD3	NM_201453	-1239	0.00195312
chr9	76893919	OSTF1	NM_012383	702	0.0136719
chr9	85513169	UBQLN1	NM_013438	-181	0.000976563
chr9	85623419	GKAP1	NM_025211	-942	0.00683594
chr9	85784919	HNRNPK	NM_031263	85	0.00195312
chr9	90339419	NXNL2	NM_145283	-420	0.00976562
chr9	94127669	NOL8	NM_017948	28	0.0136719
chr9	97312169	PTCH1	NM_000264	-1517	0.0136719
chr9	99001919	ZNF322B	NM_199005	-188	0.00976562
chr9	101622919	NR4A3	NM_173199	-1038	0.0136719
chr9	101901419	INVS	NM_014425	88	0.00195312
chr9	102155419	TEX10	NM_017746	-424	0.00292969
chr9	103200669	MRPL50	NM_019051	71	0.00976562
chr9	110736169	C9orf6	NM_017832	-112	0.00488281
chr9	115077919	PRPF4	NM_004697	125	0.00683594
chr9	129226169	ZNF79	NM_007135	-304	0.00292969
chr9	130526919	ZDHHC12	NM_032799	-690	0.00195312
chrX	2679680	XG	NM_175569	-434	0.00488281
chrX	7147180	STS	NM_000351	-291	0.00488281
chrX	11038180	HCCS	NM_005333	-1155	0.00488281
chrX	13661680	TRAPPC2	NM_001011658	983	0.00390625
chrX	13662430	TRAPPC2	NM_001011658	233	0.00195312
chrX	14802180	MOSPD2	NM_152581	697	0.00976562
chrX	15665680	CA5B	NM_007220	-652	0.00390625
chrX	15783680	AP1S2	NM_003916	-659	0.0136719
chrX	19270430	PDHA1	NM_000284	-1501	0.0136719
chrX	34060430	FAM47A	NM_203408	-81	0.0136719
chrX	40828180	USP9X	NM_001039590	-1651	0.0136719
chrX	40828680	USP9X	NM_001039590	-1151	0.0136719
chrX	46935430	UBA1	NM_153280	288	0.00976562
chrX	47403430	UXT	NM_153477	30	0.00976562
chrX	48220430	FTSJ1	NM_177434	-893	0.00292969
chrX	48544680	HDAC6	NM_006044	-750	0.0136719
chrX	48639430	PQBP1	NM_001032381	-708	0.00683594
chrX	48639930	PQBP1	NM_001032381	-208	0.00390625
chrX	53272180	JARID1C	NM_004187	-851	0.00488281
chrX	55037680	PFKFB1	NM_002625	-444	0.00976562
chrX	55493680	MAGEH1	NM_014061	-1582	0.00976562
chrX	85190180	CHM	NM_000390	-958	0.00976562
chrX	101364430	NXF2B	NM_001099686	7495	0.00488281
chrX	105822930	RNF128	NM_024539	-793	0.00488281
chrX	109548680	RGAG1	NM_020769	-260	0.00488281
chrX	129128180	AIFM1	NM_145812	-691	0.00976562
chrX	129864930	ENOX2	NM_182314	-41	0.00488281
chrX	134306180	ZNF449	NM_152695	-181	0.0136719
chrX	135691430	ARHGEF6	NM_004840	-261	0.00976562
chrX	139922680	SPANXB1	NM_032461	-1746	0.00976562
chrX	140164180	SPANXC	NM_022661	132	0.00976562
chrX	151674430	MAGEA2	NM_175743	-1410	0.00976562
chrX	154262680	H2AFB1	NM_001017990	-941	0.00976562
