# Supplementary material for: Genome-Wide Analysis Reveals PADI4 Cooperates with Elk-1 to Activate c-Fos Expression in Breast Cancer Cells
Source: PLoS Genet. 2011 Jun 2;7(6):e1002112. doi: 10.1371/journal.pgen.1002112 (PMC3107201; doi:10.1371/journal.pgen.1002112)
Supplement: Table S2 — Gene ontology analysis for the transactive genes associated with PADI4 binding in MCF-7 cells. See separate Excel file. (XLS) [file pgen.1002112.s010.xls]

## Sheet: chart_23E071EC1F171276116410809
Category	Term	Count	%	PValue
SP_PIR_KEYWORDS	acetylation	166	34.1564	5.80057e-31
SP_PIR_KEYWORDS	phosphoprotein	273	56.1728	5.06298e-17
SP_PIR_KEYWORDS	nucleus	186	38.2716	9.46856e-16
GOTERM_CC_FAT	GO:0031974~membrane-enclosed lumen	99	20.3704	1.66083e-12
GOTERM_BP_FAT	GO:0009057~macromolecule catabolic process	59	12.1399	3.10606e-11
GOTERM_CC_FAT	GO:0070013~intracellular organelle lumen	93	19.1358	3.42529e-11
GOTERM_BP_FAT	GO:0044265~cellular macromolecule catabolic process	56	11.5226	4.88057e-11
GOTERM_CC_FAT	GO:0043233~organelle lumen	94	19.3416	4.99631e-11
GOTERM_BP_FAT	GO:0043632~modification-dependent macromolecule catabolic process	46	9.46502	1.18516e-09
GOTERM_BP_FAT	GO:0019941~modification-dependent protein catabolic process	46	9.46502	1.18516e-09
GOTERM_BP_FAT	GO:0051603~proteolysis involved in cellular protein catabolic process	47	9.67078	1.56662e-09
GOTERM_BP_FAT	GO:0030163~protein catabolic process	48	9.87654	1.62406e-09
GOTERM_CC_FAT	GO:0031981~nuclear lumen	77	15.8436	1.69056e-09
GOTERM_BP_FAT	GO:0044257~cellular protein catabolic process	47	9.67078	1.8327e-09
GOTERM_CC_FAT	GO:0030529~ribonucleoprotein complex	39	8.02469	7.50031e-09
SP_PIR_KEYWORDS	cytoplasm	134	27.572	1.36735e-08
GOTERM_CC_FAT	GO:0043228~non-membrane-bounded organelle	109	22.428	1.34823e-07
GOTERM_CC_FAT	GO:0043232~intracellular non-membrane-bounded organelle	109	22.428	1.34823e-07
GOTERM_MF_FAT	GO:0000166~nucleotide binding	102	20.9877	1.36697e-07
GOTERM_CC_FAT	GO:0005739~mitochondrion	58	11.9342	2.82671e-07
UP_SEQ_FEATURE	mutagenesis site	89	18.3128	4.17012e-07
SP_PIR_KEYWORDS	ubl conjugation pathway	34	6.99588	7.91695e-07
GOTERM_CC_FAT	GO:0005654~nucleoplasm	49	10.0823	1.00185e-06
GOTERM_BP_FAT	GO:0006511~ubiquitin-dependent protein catabolic process	23	4.73251	2.27068e-06
SP_PIR_KEYWORDS	mrna processing	22	4.52675	2.98232e-06
GOTERM_BP_FAT	GO:0016071~mRNA metabolic process	29	5.96708	3.72884e-06
GOTERM_BP_FAT	GO:0006396~RNA processing	37	7.61317	3.99997e-06
GOTERM_MF_FAT	GO:0016887~ATPase activity	26	5.34979	6.04752e-06
GOTERM_CC_FAT	GO:0005730~nucleolus	40	8.23045	6.16642e-06
SP_PIR_KEYWORDS	mrna splicing	19	3.90947	6.29322e-06
SP_PIR_KEYWORDS	mitochondrion	44	9.0535	7.14858e-06
SP_PIR_KEYWORDS	rna-binding	33	6.79012	7.65371e-06
GOTERM_CC_FAT	GO:0005681~spliceosome	15	3.08642	9.24289e-06
SP_PIR_KEYWORDS	Spliceosome	14	2.88066	1.06716e-05
GOTERM_CC_FAT	GO:0005694~chromosome	30	6.17284	1.13913e-05
SP_PIR_KEYWORDS	nucleotide-binding	72	14.8148	1.20347e-05
GOTERM_CC_FAT	GO:0031967~organelle envelope	36	7.40741	1.54768e-05
GOTERM_CC_FAT	GO:0031975~envelope	36	7.40741	1.66938e-05
GOTERM_BP_FAT	GO:0070647~protein modification by small protein conjugation or removal	17	3.49794	1.69446e-05
GOTERM_BP_FAT	GO:0022613~ribonucleoprotein complex biogenesis	18	3.7037	1.97005e-05
GOTERM_MF_FAT	GO:0017076~purine nucleotide binding	83	17.0782	2.22244e-05
GOTERM_MF_FAT	GO:0032553~ribonucleotide binding	80	16.4609	2.62187e-05
GOTERM_MF_FAT	GO:0032555~purine ribonucleotide binding	80	16.4609	2.62187e-05
SP_PIR_KEYWORDS	atp-binding	59	12.1399	2.86087e-05
GOTERM_BP_FAT	GO:0008380~RNA splicing	23	4.73251	2.91582e-05
GOTERM_CC_FAT	GO:0044427~chromosomal part	26	5.34979	2.99044e-05
GOTERM_CC_FAT	GO:0016604~nuclear body	16	3.29218	3.54849e-05
GOTERM_MF_FAT	GO:0003723~RNA binding	40	8.23045	3.89334e-05
KEGG_PATHWAY	hsa03040:Spliceosome	15	3.08642	3.93323e-05
SP_PIR_KEYWORDS	methylation	19	3.90947	4.56959e-05
GOTERM_BP_FAT	GO:0006397~mRNA processing	24	4.93827	6.50706e-05
SP_PIR_KEYWORDS	isopeptide bond	22	4.52675	6.6312e-05
GOTERM_CC_FAT	GO:0000785~chromatin	17	3.49794	7.42989e-05
SP_PIR_KEYWORDS	chromatin regulator	17	3.49794	0.000106391
GOTERM_MF_FAT	GO:0001882~nucleoside binding	70	14.4033	0.000114415
SP_PIR_KEYWORDS	mitochondrion inner membrane	16	3.29218	0.000118967
GOTERM_MF_FAT	GO:0032559~adenyl ribonucleotide binding	66	13.5802	0.000124104
SP_PIR_KEYWORDS	rrna processing	9	1.85185	0.000140555
GOTERM_CC_FAT	GO:0031090~organelle membrane	50	10.2881	0.000145335
SP_PIR_KEYWORDS	helicase	13	2.6749	0.000150369
GOTERM_MF_FAT	GO:0005524~ATP binding	65	13.3745	0.000150622
UP_SEQ_FEATURE	transit peptide:Mitochondrion	27	5.55556	0.000160024
GOTERM_MF_FAT	GO:0001883~purine nucleoside binding	69	14.1975	0.000161601
GOTERM_BP_FAT	GO:0043161~proteasomal ubiquitin-dependent protein catabolic process	12	2.46914	0.000180027
GOTERM_BP_FAT	GO:0010498~proteasomal protein catabolic process	12	2.46914	0.000180027
GOTERM_MF_FAT	GO:0030554~adenyl nucleotide binding	68	13.9918	0.00018165
GOTERM_BP_FAT	GO:0051276~chromosome organization	30	6.17284	0.000197228
GOTERM_MF_FAT	GO:0042623~ATPase activity, coupled	20	4.11523	0.000197607
SP_PIR_KEYWORDS	transit peptide	27	5.55556	0.000205045
GOTERM_BP_FAT	GO:0006508~proteolysis	52	10.6996	0.000205524
GOTERM_CC_FAT	GO:0005740~mitochondrial envelope	25	5.14403	0.00028563
GOTERM_CC_FAT	GO:0044451~nucleoplasm part	30	6.17284	0.000319499
GOTERM_MF_FAT	GO:0070035~purine NTP-dependent helicase activity	11	2.26337	0.000363937
GOTERM_MF_FAT	GO:0008026~ATP-dependent helicase activity	11	2.26337	0.000363937
GOTERM_CC_FAT	GO:0016607~nuclear speck	11	2.26337	0.000364018
SMART	SM00487:DEXDc	11	2.26337	0.000411302
GOTERM_CC_FAT	GO:0005829~cytosol	56	11.5226	0.000411442
GOTERM_CC_FAT	GO:0005743~mitochondrial inner membrane	20	4.11523	0.000456942
GOTERM_CC_FAT	GO:0044429~mitochondrial part	31	6.3786	0.000460225
GOTERM_BP_FAT	GO:0032446~protein modification by small protein conjugation	13	2.6749	0.000462144
UP_SEQ_FEATURE	domain:Helicase ATP-binding	11	2.26337	0.000483257
GOTERM_MF_FAT	GO:0004386~helicase activity	13	2.6749	0.000493502
GOTERM_BP_FAT	GO:0000278~mitotic cell cycle	24	4.93827	0.000514535
GOTERM_BP_FAT	GO:0000375~RNA splicing, via transesterification reactions	14	2.88066	0.000521859
GOTERM_BP_FAT	GO:0000398~nuclear mRNA splicing, via spliceosome	14	2.88066	0.000521859
GOTERM_BP_FAT	GO:0000377~RNA splicing, via transesterification reactions with bulged adenosine as nucleophile	14	2.88066	0.000521859
UP_SEQ_FEATURE	cross-link:Glycyl lysine isopeptide (Lys-Gly) (interchain with G-Cter in ubiquitin)	15	3.08642	0.000568535
GOTERM_BP_FAT	GO:0031396~regulation of protein ubiquitination	11	2.26337	0.000645062
GOTERM_BP_FAT	GO:0016567~protein ubiquitination	12	2.46914	0.000686743
GOTERM_BP_FAT	GO:0006325~chromatin organization	24	4.93827	0.000694486
GOTERM_CC_FAT	GO:0031966~mitochondrial membrane	23	4.73251	0.000711139
SP_PIR_KEYWORDS	ribonucleoprotein	18	3.7037	0.000769176
INTERPRO	IPR014001:DEAD-like helicase, N-terminal	11	2.26337	0.000800103
GOTERM_BP_FAT	GO:0042254~ribosome biogenesis	12	2.46914	0.000846051
GOTERM_BP_FAT	GO:0051443~positive regulation of ubiquitin-protein ligase activity	9	1.85185	0.000924377
GOTERM_CC_FAT	GO:0000502~proteasome complex	8	1.64609	0.00103263
SP_PIR_KEYWORDS	ubl conjugation	29	5.96708	0.00103653
GOTERM_CC_FAT	GO:0019866~organelle inner membrane	20	4.11523	0.00109171
GOTERM_BP_FAT	GO:0033554~cellular response to stress	31	6.3786	0.00111211
GOTERM_BP_FAT	GO:0051351~positive regulation of ligase activity	9	1.85185	0.00122062
UP_SEQ_FEATURE	repeat:WD 3	17	3.49794	0.00123958
GOTERM_BP_FAT	GO:0031397~negative regulation of protein ubiquitination	9	1.85185	0.00133463
SMART	SM00490:HELICc	10	2.05761	0.00138784
UP_SEQ_FEATURE	domain:Helicase C-terminal	10	2.05761	0.00139283
GOTERM_CC_FAT	GO:0044455~mitochondrial membrane part	11	2.26337	0.00165031
UP_SEQ_FEATURE	repeat:WD 2	17	3.49794	0.00175016
UP_SEQ_FEATURE	repeat:WD 1	17	3.49794	0.00175016
UP_SEQ_FEATURE	active site:Glycyl thioester intermediate	8	1.64609	0.00178084
SP_PIR_KEYWORDS	wd repeat	17	3.49794	0.00182014
GOTERM_BP_FAT	GO:0051438~regulation of ubiquitin-protein ligase activity	9	1.85185	0.00187803
KEGG_PATHWAY	hsa05010:Alzheimer's disease	14	2.88066	0.00191458
GOTERM_BP_FAT	GO:0007049~cell cycle	38	7.81893	0.00204315
GOTERM_BP_FAT	GO:0022402~cell cycle process	30	6.17284	0.00215934
INTERPRO	IPR012677:Nucleotide-binding, alpha-beta plait	15	3.08642	0.00221461
GOTERM_BP_FAT	GO:0051340~regulation of ligase activity	9	1.85185	0.0023897
SMART	SM00360:RRM	14	2.88066	0.00261975
INTERPRO	IPR001650:DNA/RNA helicase, C-terminal	10	2.05761	0.00263792
INTERPRO	IPR014021:Helicase, superfamily 1 and 2, ATP-binding	10	2.05761	0.00263792
GOTERM_BP_FAT	GO:0051436~negative regulation of ubiquitin-protein ligase activity during mitotic cell cycle	8	1.64609	0.00270364
GOTERM_BP_FAT	GO:0031145~anaphase-promoting complex-dependent proteasomal ubiquitin-dependent protein catabolic process	8	1.64609	0.00270364
GOTERM_BP_FAT	GO:0016568~chromatin modification	18	3.7037	0.00274633
SP_PIR_KEYWORDS	proteasome	7	1.44033	0.00278402
SMART	SM00320:WD40	16	3.29218	0.00296993
GOTERM_BP_FAT	GO:0031398~positive regulation of protein ubiquitination	9	1.85185	0.00300469
SP_PIR_KEYWORDS	cell division	16	3.29218	0.00300915
GOTERM_BP_FAT	GO:0051444~negative regulation of ubiquitin-protein ligase activity	8	1.64609	0.00321451
GOTERM_BP_FAT	GO:0051352~negative regulation of ligase activity	8	1.64609	0.00321451
SP_PIR_KEYWORDS	cell cycle	23	4.73251	0.00339319
KEGG_PATHWAY	hsa03050:Proteasome	7	1.44033	0.00346737
SMART	SM00212:UBCc	6	1.23457	0.00349301
GOTERM_BP_FAT	GO:0051437~positive regulation of ubiquitin-protein ligase activity during mitotic cell cycle	8	1.64609	0.00349604
GOTERM_BP_FAT	GO:0065003~macromolecular complex assembly	33	6.79012	0.00354634
GOTERM_BP_FAT	GO:0006259~DNA metabolic process	27	5.55556	0.00356683
INTERPRO	IPR015943:WD40/YVTN repeat-like	18	3.7037	0.00377418
GOTERM_BP_FAT	GO:0051726~regulation of cell cycle	20	4.11523	0.00380249
GOTERM_BP_FAT	GO:0006412~translation	20	4.11523	0.00380249
INTERPRO	IPR019775:WD40 repeat, conserved site	17	3.49794	0.00405007
GOTERM_BP_FAT	GO:0051439~regulation of ubiquitin-protein ligase activity during mitotic cell cycle	8	1.64609	0.004454
SP_PIR_KEYWORDS	endoplasmic reticulum	31	6.3786	0.00450526
GOTERM_CC_FAT	GO:0031970~organelle envelope lumen	6	1.23457	0.00460765
GOTERM_MF_FAT	GO:0003678~DNA helicase activity	6	1.23457	0.00461551
GOTERM_MF_FAT	GO:0008094~DNA-dependent ATPase activity	7	1.44033	0.00467912
SP_PIR_KEYWORDS	alternative splicing	218	44.856	0.00471882
GOTERM_CC_FAT	GO:0044454~nuclear chromosome part	10	2.05761	0.00477741
SP_PIR_KEYWORDS	ligase	17	3.49794	0.00485945
UP_SEQ_FEATURE	repeat:WD 4	15	3.08642	0.00495492
INTERPRO	IPR000608:Ubiquitin-conjugating enzyme, E2	6	1.23457	0.00495677
SP_PIR_KEYWORDS	RNA binding	5	1.02881	0.00505761
GOTERM_BP_FAT	GO:0006364~rRNA processing	9	1.85185	0.00525364
GOTERM_BP_FAT	GO:0006730~one-carbon metabolic process	10	2.05761	0.00531405
INTERPRO	IPR000504:RNA recognition motif, RNP-1	14	2.88066	0.00541055
GOTERM_BP_FAT	GO:0046907~intracellular transport	32	6.58436	0.00542377
GOTERM_BP_FAT	GO:0034622~cellular macromolecular complex assembly	19	3.90947	0.00544762
GOTERM_BP_FAT	GO:0016192~vesicle-mediated transport	29	5.96708	0.00545902
GOTERM_MF_FAT	GO:0008135~translation factor activity, nucleic acid binding	9	1.85185	0.0056371
GOTERM_BP_FAT	GO:0051301~cell division	18	3.7037	0.00577406
UP_SEQ_FEATURE	domain:Rho-GAP	7	1.44033	0.00598149
GOTERM_MF_FAT	GO:0019787~small conjugating protein ligase activity	12	2.46914	0.00631671
GOTERM_BP_FAT	GO:0032269~negative regulation of cellular protein metabolic process	13	2.6749	0.00636615
UP_SEQ_FEATURE	zinc finger region:PHD-type 2	5	1.02881	0.00660473
INTERPRO	IPR001680:WD40 repeat	16	3.29218	0.00663706
SMART	SM00324:RhoGAP	7	1.44033	0.00667726
GOTERM_BP_FAT	GO:0016072~rRNA metabolic process	9	1.85185	0.00677446
SP_PIR_KEYWORDS	ribosome biogenesis	6	1.23457	0.00700698
KEGG_PATHWAY	hsa05012:Parkinson's disease	11	2.26337	0.00728845
GOTERM_CC_FAT	GO:0005794~Golgi apparatus	36	7.40741	0.00770762
UP_SEQ_FEATURE	compositionally biased region:Poly-Glu	23	4.73251	0.00778034
GOTERM_BP_FAT	GO:0006402~mRNA catabolic process	6	1.23457	0.00783762
KEGG_PATHWAY	hsa00190:Oxidative phosphorylation	11	2.26337	0.00810668
SP_PIR_KEYWORDS	membrane-associated complex	5	1.02881	0.00820735
UP_SEQ_FEATURE	compositionally biased region:Asp-rich	5	1.02881	0.00832951
GOTERM_BP_FAT	GO:0051248~negative regulation of protein metabolic process	13	2.6749	0.00852923
GOTERM_BP_FAT	GO:0034470~ncRNA processing	13	2.6749	0.00852923
SP_PIR_KEYWORDS	respiratory chain	7	1.44033	0.00896193
GOTERM_BP_FAT	GO:0006302~double-strand break repair	7	1.44033	0.00903616
GOTERM_BP_FAT	GO:0043933~macromolecular complex subunit organization	33	6.79012	0.00904219
SP_PIR_KEYWORDS	P-loop	9	1.85185	0.00914957
UP_SEQ_FEATURE	zinc finger region:PHD-type 1	5	1.02881	0.00929256
UP_SEQ_FEATURE	short sequence motif:DEAD box	5	1.02881	0.00929256
GOTERM_CC_FAT	GO:0000151~ubiquitin ligase complex	8	1.64609	0.00929789
INTERPRO	IPR016135:Ubiquitin-conjugating enzyme/RWD-like	6	1.23457	0.00969756
INTERPRO	IPR000198:RhoGAP	7	1.44033	0.0098414
GOTERM_MF_FAT	GO:0016881~acid-amino acid ligase activity	13	2.6749	0.00994457
GOTERM_CC_FAT	GO:0044432~endoplasmic reticulum part	18	3.7037	0.0101874
GOTERM_CC_FAT	GO:0000228~nuclear chromosome	11	2.26337	0.0103325
UP_SEQ_FEATURE	splice variant	215	44.2387	0.0103565
GOTERM_MF_FAT	GO:0002039~p53 binding	4	0.823045	0.0106071
INTERPRO	IPR000629:RNA helicase, ATP-dependent, DEAD-box, conserved site	5	1.02881	0.0107815
SP_PIR_KEYWORDS	oxidative phosphorylation	5	1.02881	0.0112646
SP_PIR_KEYWORDS	chromosomal protein	10	2.05761	0.0113586
GOTERM_BP_FAT	GO:0006310~DNA recombination	9	1.85185	0.011391
KEGG_PATHWAY	hsa04120:Ubiquitin mediated proteolysis	11	2.26337	0.0115394
GOTERM_BP_FAT	GO:0060136~embryonic process involved in female pregnancy	3	0.617284	0.0116857
GOTERM_MF_FAT	GO:0016879~ligase activity, forming carbon-nitrogen bonds	14	2.88066	0.0118615
GOTERM_MF_FAT	GO:0015078~hydrogen ion transmembrane transporter activity	8	1.64609	0.0120717
UP_SEQ_FEATURE	nucleotide phosphate-binding region:ATP	37	7.61317	0.0123534
GOTERM_CC_FAT	GO:0000153~cytoplasmic ubiquitin ligase complex	3	0.617284	0.0131814
SP_PIR_KEYWORDS	threonine protease	4	0.823045	0.0131997
GOTERM_CC_FAT	GO:0070469~respiratory chain	7	1.44033	0.0137142
UP_SEQ_FEATURE	short sequence motif:Q motif	5	1.02881	0.0138586
GOTERM_CC_FAT	GO:0005758~mitochondrial intermembrane space	5	1.02881	0.0141004
GOTERM_BP_FAT	GO:0015031~protein transport	34	6.99588	0.0141215
INTERPRO	IPR001353:Proteasome, subunit alpha/beta	4	0.823045	0.014165
GOTERM_MF_FAT	GO:0003924~GTPase activity	13	2.6749	0.0141816
INTERPRO	IPR017986:WD40 repeat, region	14	2.88066	0.0142783
UP_SEQ_FEATURE	domain:RRM 2	8	1.64609	0.0142926
UP_SEQ_FEATURE	domain:RRM 1	8	1.64609	0.0142926
GOTERM_CC_FAT	GO:0005839~proteasome core complex	4	0.823045	0.0146112
GOTERM_CC_FAT	GO:0005819~spindle	10	2.05761	0.0153373
INTERPRO	IPR019781:WD40 repeat, subgroup	14	2.88066	0.0159198
UP_SEQ_FEATURE	repeat:WD 5	13	2.6749	0.0159407
UP_SEQ_FEATURE	metal ion-binding site:Zinc	10	2.05761	0.0160866
GOTERM_BP_FAT	GO:0045184~establishment of protein localization	34	6.99588	0.0161426
GOTERM_BP_FAT	GO:0034621~cellular macromolecular complex subunit organization	19	3.90947	0.0165076
GOTERM_BP_FAT	GO:0006891~intra-Golgi vesicle-mediated transport	4	0.823045	0.0166847
BIOCARTA	h_tercPathway:Overview of telomerase RNA component gene hTerc Transcriptional Regulation	3	0.617284	0.0167004
GOTERM_MF_FAT	GO:0070003~threonine-type peptidase activity	4	0.823045	0.0167324
GOTERM_MF_FAT	GO:0004298~threonine-type endopeptidase activity	4	0.823045	0.0167324
GOTERM_BP_FAT	GO:0006915~apoptosis	28	5.76132	0.0169243
GOTERM_BP_FAT	GO:0034660~ncRNA metabolic process	14	2.88066	0.0170504
GOTERM_MF_FAT	GO:0003697~single-stranded DNA binding	6	1.23457	0.0174701
INTERPRO	IPR014014:RNA helicase, DEAD-box type, Q motif	5	1.02881	0.0178032
GOTERM_BP_FAT	GO:0000956~nuclear-transcribed mRNA catabolic process	5	1.02881	0.0180459
GOTERM_BP_FAT	GO:0008219~cell death	32	6.58436	0.0181069
SP_PIR_KEYWORDS	er-golgi transport	7	1.44033	0.0183928
GOTERM_CC_FAT	GO:0042579~microbody	8	1.64609	0.0185342
GOTERM_CC_FAT	GO:0005777~peroxisome	8	1.64609	0.0185342
SP_PIR_KEYWORDS	nucleotide binding	8	1.64609	0.0186805
INTERPRO	IPR000426:Proteasome, alpha-subunit, conserved site	3	0.617284	0.0186874
GOTERM_MF_FAT	GO:0043566~structure-specific DNA binding	10	2.05761	0.0190477
GOTERM_BP_FAT	GO:0016265~death	32	6.58436	0.0193516
GOTERM_BP_FAT	GO:0055114~oxidation reduction	29	5.96708	0.0200027
GOTERM_BP_FAT	GO:0012501~programmed cell death	28	5.76132	0.020047
UP_SEQ_FEATURE	domain:Chromo 2	3	0.617284	0.0204757
GOTERM_MF_FAT	GO:0004842~ubiquitin-protein ligase activity	10	2.05761	0.0206255
GOTERM_BP_FAT	GO:0006091~generation of precursor metabolites and energy	17	3.49794	0.0208087
SP_PIR_KEYWORDS	protein biosynthesis	11	2.26337	0.0212185
INTERPRO	IPR002464:DNA/RNA helicase, ATP-dependent, DEAH-box type, conserved site	5	1.02881	0.0212514
INTERPRO	IPR019782:WD40 repeat 2	13	2.6749	0.0217566
SP_PIR_KEYWORDS	nitration	4	0.823045	0.0217618
SP_PIR_KEYWORDS	protein transport	21	4.32099	0.0221152
COG_ONTOLOGY	Posttranslational modification, protein turnover, chaperones	8	1.64609	0.0223337
GOTERM_MF_FAT	GO:0016779~nucleotidyltransferase activity	9	1.85185	0.0223569
GOTERM_BP_FAT	GO:0031400~negative regulation of protein modification process	9	1.85185	0.0226705
GOTERM_BP_FAT	GO:0010605~negative regulation of macromolecule metabolic process	32	6.58436	0.0230835
SP_PIR_KEYWORDS	activator	22	4.52675	0.0238048
SP_PIR_KEYWORDS	transcription factor	6	1.23457	0.0239226
GOTERM_BP_FAT	GO:0008104~protein localization	37	7.61317	0.0243207
GOTERM_BP_FAT	GO:0006974~response to DNA damage stimulus	19	3.90947	0.0246186
GOTERM_MF_FAT	GO:0015077~monovalent inorganic cation transmembrane transporter activity	8	1.64609	0.0248474
GOTERM_CC_FAT	GO:0005789~endoplasmic reticulum membrane	14	2.88066	0.0250976
INTERPRO	IPR011545:DNA/RNA helicase, DEAD/DEAH box type, N-terminal	6	1.23457	0.0253129
INTERPRO	IPR001394:Peptidase C19, ubiquitin carboxyl-terminal hydrolase 2	6	1.23457	0.0253129
GOTERM_CC_FAT	GO:0044439~peroxisomal part	5	1.02881	0.0256316
GOTERM_CC_FAT	GO:0044438~microbody part	5	1.02881	0.0256316
GOTERM_CC_FAT	GO:0005746~mitochondrial respiratory chain	6	1.23457	0.0259653
GOTERM_MF_FAT	GO:0003743~translation initiation factor activity	6	1.23457	0.0261674
INTERPRO	IPR013129:Transcription factor jumonji	4	0.823045	0.0267659
SP_PIR_KEYWORDS	GTP binding	6	1.23457	0.0268641
KEGG_PATHWAY	hsa05016:Huntington's disease	12	2.46914	0.0277864
SP_PIR_KEYWORDS	oxidoreductase	23	4.73251	0.0284163
GOTERM_BP_FAT	GO:0042770~DNA damage response, signal transduction	7	1.44033	0.028705
SP_PIR_KEYWORDS	host-virus interaction	14	2.88066	0.0296731
SP_PIR_KEYWORDS	systemic lupus erythematosus	4	0.823045	0.0297576
GOTERM_BP_FAT	GO:0006446~regulation of translational initiation	5	1.02881	0.0304979
GOTERM_MF_FAT	GO:0004003~ATP-dependent DNA helicase activity	4	0.823045	0.0305198
SP_PIR_KEYWORDS	methyltransferase	9	1.85185	0.0318936
GOTERM_CC_FAT	GO:0005795~Golgi stack	5	1.02881	0.0319019
GOTERM_CC_FAT	GO:0005813~centrosome	12	2.46914	0.0339736
BIOCARTA	h_pparaPathway:Mechanism of Gene Regulation by Peroxisome Proliferators via PPARa(alpha)	5	1.02881	0.0340518
PIR_SUPERFAMILY	PIRSF001321:ATP-dependent RNA helicase	3	0.617284	0.0347124
UP_SEQ_FEATURE	domain:Chromo 1	3	0.617284	0.035708
GOTERM_BP_FAT	GO:0048285~organelle fission	13	2.6749	0.035971
UP_SEQ_FEATURE	compositionally biased region:Poly-Lys	11	2.26337	0.0363321
GOTERM_CC_FAT	GO:0012505~endomembrane system	30	6.17284	0.0366161
GOTERM_CC_FAT	GO:0042175~nuclear envelope-endoplasmic reticulum network	14	2.88066	0.0368962
SP_PIR_KEYWORDS	electron transfer	5	1.02881	0.0369656
GOTERM_BP_FAT	GO:0048193~Golgi vesicle transport	9	1.85185	0.0372437
SP_PIR_KEYWORDS	ATP	12	2.46914	0.0379312
GOTERM_BP_FAT	GO:0006461~protein complex assembly	23	4.73251	0.0385422
GOTERM_BP_FAT	GO:0070271~protein complex biogenesis	23	4.73251	0.0385422
GOTERM_BP_FAT	GO:0016579~protein deubiquitination	4	0.823045	0.038583
UP_SEQ_FEATURE	domain:JmjC	4	0.823045	0.0395141
GOTERM_BP_FAT	GO:0006401~RNA catabolic process	6	1.23457	0.0402513
SP_PIR_KEYWORDS	electron transport	7	1.44033	0.0408869
GOTERM_MF_FAT	GO:0015002~heme-copper terminal oxidase activity	4	0.823045	0.0409336
GOTERM_MF_FAT	GO:0004129~cytochrome-c oxidase activity	4	0.823045	0.0409336
GOTERM_MF_FAT	GO:0016676~oxidoreductase activity, acting on heme group of donors, oxygen as acceptor	4	0.823045	0.0409336
GOTERM_MF_FAT	GO:0016675~oxidoreductase activity, acting on heme group of donors	4	0.823045	0.0409336
INTERPRO	IPR001023:Heat shock protein Hsp70	3	0.617284	0.0409923
INTERPRO	IPR013126:Heat shock protein 70	3	0.617284	0.0409923
SMART	SM00166:UBX	3	0.617284	0.0411484
SP_PIR_KEYWORDS	molecular chaperone	3	0.617284	0.0411833
UP_SEQ_FEATURE	domain:UBX	3	0.617284	0.041506
SP_PIR_KEYWORDS	Initiation factor	5	1.02881	0.0418039
SMART	SM00558:JmjC	4	0.823045	0.0423795
SP_PIR_KEYWORDS	mitosis	10	2.05761	0.0428193
GOTERM_CC_FAT	GO:0005635~nuclear envelope	11	2.26337	0.0435999
GOTERM_CC_FAT	GO:0005783~endoplasmic reticulum	35	7.20165	0.044067
INTERPRO	IPR003959:ATPase, AAA-type, core	5	1.02881	0.044348
GOTERM_MF_FAT	GO:0001727~lipid kinase activity	4	0.823045	0.0447533
GOTERM_MF_FAT	GO:0008134~transcription factor binding	22	4.52675	0.0455496
GOTERM_BP_FAT	GO:0042147~retrograde transport, endosome to Golgi	3	0.617284	0.0458361
SMART	SM00298:CHROMO	4	0.823045	0.0459211
GOTERM_BP_FAT	GO:0006886~intracellular protein transport	18	3.7037	0.046129
GOTERM_CC_FAT	GO:0009295~nucleoid	4	0.823045	0.0466962
GOTERM_CC_FAT	GO:0005778~peroxisomal membrane	4	0.823045	0.0466962
GOTERM_CC_FAT	GO:0042645~mitochondrial nucleoid	4	0.823045	0.0466962
GOTERM_CC_FAT	GO:0031903~microbody membrane	4	0.823045	0.0466962
INTERPRO	IPR001012:UBX	3	0.617284	0.0475873
UP_SEQ_FEATURE	domain:CS	3	0.617284	0.0476286
BIOCARTA	h_eif2Pathway:Regulation of eIF2	3	0.617284	0.0477385
GOTERM_BP_FAT	GO:0022618~ribonucleoprotein complex assembly	6	1.23457	0.0499403
UP_SEQ_FEATURE	glycosylation site:O-linked (GlcNAc); alternate	2	0.411523	0.0500062
GOTERM_CC_FAT	GO:0015030~Cajal body	4	0.823045	0.0505607
GOTERM_BP_FAT	GO:0070646~protein modification by small protein removal	4	0.823045	0.0509029
INTERPRO	IPR003347:Transcription factor jumonji/aspartyl beta-hydroxylase	4	0.823045	0.0517288
SMART	SM00501:BRIGHT	3	0.617284	0.0536039
INTERPRO	IPR000897:Signal recognition particle, SRP54 subunit, GTPase	2	0.411523	0.0538807
INTERPRO	IPR019177:Golgin subfamily A member 5	2	0.411523	0.0538807
SP_PIR_KEYWORDS	dna repair	10	2.05761	0.0538892
UP_SEQ_FEATURE	domain:ARID	3	0.617284	0.0540557
GOTERM_BP_FAT	GO:0034613~cellular protein localization	19	3.90947	0.0543068
GOTERM_BP_FAT	GO:0032386~regulation of intracellular transport	6	1.23457	0.0552555
GOTERM_BP_FAT	GO:0000184~nuclear-transcribed mRNA catabolic process, nonsense-mediated decay	4	0.823045	0.0553836
GOTERM_CC_FAT	GO:0000790~nuclear chromatin	5	1.02881	0.0556669
GOTERM_MF_FAT	GO:0004221~ubiquitin thiolesterase activity	6	1.23457	0.0558666
GOTERM_MF_FAT	GO:0003682~chromatin binding	9	1.85185	0.0559604
INTERPRO	IPR000953:Chromo domain	4	0.823045	0.0559647
INTERPRO	IPR000330:SNF2-related	4	0.823045	0.0559647
GOTERM_BP_FAT	GO:0070727~cellular macromolecule localization	19	3.90947	0.0579003
GOTERM_CC_FAT	GO:0005788~endoplasmic reticulum lumen	6	1.23457	0.0587089
GOTERM_CC_FAT	GO:0000922~spindle pole	4	0.823045	0.058738
OMIM_DISEASE	Mitochondrial complex III deficiency	2	0.411523	0.059279
GOTERM_BP_FAT	GO:0010604~positive regulation of macromolecule metabolic process	34	6.99588	0.0596709
GOTERM_BP_FAT	GO:0000726~non-recombinational repair	3	0.617284	0.0608473
GOTERM_BP_FAT	GO:0016236~macroautophagy	3	0.617284	0.0608473
SP_PIR_KEYWORDS	Apoptosis	16	3.29218	0.0608944
GOTERM_MF_FAT	GO:0030170~pyridoxal phosphate binding	5	1.02881	0.0612486
GOTERM_MF_FAT	GO:0070279~vitamin B6 binding	5	1.02881	0.0612486
UP_SEQ_FEATURE	compositionally biased region:Poly-Pro	17	3.49794	0.061729
INTERPRO	IPR004161:Translation elongation factor EFTu/EF1A, domain 2	3	0.617284	0.0618186
INTERPRO	IPR018181:Heat shock protein 70, conserved site	3	0.617284	0.0618186
INTERPRO	IPR001606:AT-rich interaction region	3	0.617284	0.0618186
SP_PIR_KEYWORDS	hydrolase	50	10.2881	0.0620366
UP_SEQ_FEATURE	short sequence motif:Prevents secretion from ER	5	1.02881	0.0621896
GOTERM_MF_FAT	GO:0016790~thiolester hydrolase activity	7	1.44033	0.0627668
GOTERM_BP_FAT	GO:0033365~protein localization in organelle	9	1.85185	0.0629202
GOTERM_BP_FAT	GO:0032268~regulation of cellular protein metabolic process	21	4.32099	0.0632919
SP_PIR_KEYWORDS	dna recombination	4	0.823045	0.0658564
SMART	SM00088:PINT	3	0.617284	0.0671981
SP_PIR_KEYWORDS	proteinase	3	0.617284	0.0672393
GOTERM_BP_FAT	GO:0006944~membrane fusion	5	1.02881	0.0675245
GOTERM_BP_FAT	GO:0033157~regulation of intracellular protein transport	5	1.02881	0.0675245
UP_SEQ_FEATURE	glycosylation site:O-linked (GlcNAc)	3	0.617284	0.0677474
GOTERM_CC_FAT	GO:0005815~microtubule organizing center	12	2.46914	0.0693837
INTERPRO	IPR017447:CS	3	0.617284	0.0694075
INTERPRO	IPR007052:CS domain	3	0.617284	0.0694075
SMART	SM00054:EFh	8	1.64609	0.0697396
GOTERM_BP_FAT	GO:0008630~DNA damage response, signal transduction resulting in induction of apoptosis	4	0.823045	0.0698983
GOTERM_BP_FAT	GO:0032259~methylation	6	1.23457	0.0699165
GOTERM_BP_FAT	GO:0008629~induction of apoptosis by intracellular signals	5	1.02881	0.0713347
BIOCARTA	h_smPathway:Spliceosomal Assembly	3	0.617284	0.0717811
UP_SEQ_FEATURE	nucleotide phosphate-binding region:GTP	13	2.6749	0.0737696
SMART	SM00594:UAS	2	0.411523	0.0737845
UP_SEQ_FEATURE	repeat:3-5	2	0.411523	0.0740655
UP_SEQ_FEATURE	cross-link:Glycyl lysine isopeptide (Lys-Gly) (interchain with G-Cter in SUMO)	6	1.23457	0.0754402
SP_PIR_KEYWORDS	DNA damage	10	2.05761	0.0766771
SMART	SM00249:PHD	6	1.23457	0.0767694
GOTERM_BP_FAT	GO:0006333~chromatin assembly or disassembly	8	1.64609	0.0769478
SP_PIR_KEYWORDS	peroxisome	6	1.23457	0.0772046
GOTERM_BP_FAT	GO:0001829~trophectodermal cell differentiation	3	0.617284	0.0772686
INTERPRO	IPR000795:Protein synthesis factor, GTP-binding	3	0.617284	0.0772819
INTERPRO	IPR000717:Proteasome component region PCI	3	0.617284	0.0772819
INTERPRO	IPR018200:Peptidase C19, ubiquitin carboxyl-terminal hydrolase 2, conserved site	5	1.02881	0.0773594
GOTERM_CC_FAT	GO:0048471~perinuclear region of cytoplasm	13	2.6749	0.0777262
GOTERM_MF_FAT	GO:0003712~transcription cofactor activity	16	3.29218	0.0782092
SP_PIR_KEYWORDS	nuclear pore complex	4	0.823045	0.0793184
INTERPRO	IPR015507:Ribosomal RNA methyltransferase J	2	0.411523	0.0797248
INTERPRO	IPR012852:Coiled-coil transcriptional coactivator-like	2	0.411523	0.0797248
INTERPRO	IPR007146:Sas10/Utp3/C1D	2	0.411523	0.0797248
INTERPRO	IPR003177:Cytochrome c oxidase, subunit VIIa	2	0.411523	0.0797248
INTERPRO	IPR006577:UAS	2	0.411523	0.0797248
INTERPRO	IPR012958:CHD, N-terminal	2	0.411523	0.0797248
INTERPRO	IPR009462:Protein of unknown function DUF1086	2	0.411523	0.0797248
INTERPRO	IPR009463:Protein of unknown function DUF1087	2	0.411523	0.0797248
INTERPRO	IPR012957:CHD, C-terminal 2	2	0.411523	0.0797248
UP_SEQ_FEATURE	compositionally biased region:Gly-rich	11	2.26337	0.0806443
GOTERM_MF_FAT	GO:0004428~inositol or phosphatidylinositol kinase activity	4	0.823045	0.0811978
SP_PIR_KEYWORDS	mitochondrial inner membrane	3	0.617284	0.0818288
SP_PIR_KEYWORDS	protein degradation	3	0.617284	0.0818288
UP_SEQ_FEATURE	domain:RRM	7	1.44033	0.0820494
GOTERM_BP_FAT	GO:0010628~positive regulation of gene expression	24	4.93827	0.082264
UP_SEQ_FEATURE	domain:PCI	3	0.617284	0.082436
KEGG_PATHWAY	hsa05213:Endometrial cancer	5	1.02881	0.0826321
INTERPRO	IPR019787:Zinc finger, PHD-finger	6	1.23457	0.0830073
GOTERM_MF_FAT	GO:0005096~GTPase activator activity	11	2.26337	0.0839176
GOTERM_CC_FAT	GO:0048770~pigment granule	6	1.23457	0.0842415
GOTERM_CC_FAT	GO:0042470~melanosome	6	1.23457	0.0842415
UP_SEQ_FEATURE	compositionally biased region:Lys-rich	7	1.44033	0.0846282
GOTERM_BP_FAT	GO:0030219~megakaryocyte differentiation	2	0.411523	0.0846513
SP_PIR_KEYWORDS	stress response	5	1.02881	0.0850667
SP_PIR_KEYWORDS	dioxygenase	5	1.02881	0.0850667
GOTERM_BP_FAT	GO:0046488~phosphatidylinositol metabolic process	3	0.617284	0.0859416
GOTERM_BP_FAT	GO:0007059~chromosome segregation	6	1.23457	0.0865132
GOTERM_BP_FAT	GO:0009141~nucleoside triphosphate metabolic process	8	1.64609	0.0873755
GOTERM_BP_FAT	GO:0016197~endosome transport	5	1.02881	0.0876391
GOTERM_BP_FAT	GO:0046822~regulation of nucleocytoplasmic transport	5	1.02881	0.0876391
SP_PIR_KEYWORDS	wnt signaling pathway	7	1.44033	0.08853
SP_PIR_KEYWORDS	methylated amino acid	3	0.617284	0.0894543
BIOCARTA	h_tidPathway:Chaperones modulate interferon Signaling Pathway	3	0.617284	0.0895593
UP_SEQ_FEATURE	compositionally biased region:Poly-Gln	8	1.64609	0.0896592
KEGG_PATHWAY	hsa04662:B cell receptor signaling pathway	6	1.23457	0.08977
UP_SEQ_FEATURE	short sequence motif:DEAH box	4	0.823045	0.0897812
UP_SEQ_FEATURE	domain:EF-hand 3	6	1.23457	0.090342
GOTERM_BP_FAT	GO:0051789~response to protein stimulus	7	1.44033	0.0914029
GOTERM_CC_FAT	GO:0017053~transcriptional repressor complex	4	0.823045	0.091763
GOTERM_MF_FAT	GO:0003735~structural constituent of ribosome	9	1.85185	0.0936028
GOTERM_MF_FAT	GO:0030695~GTPase regulator activity	17	3.49794	0.0941946
GOTERM_BP_FAT	GO:0042345~regulation of NF-kappaB import into nucleus	3	0.617284	0.0948901
GOTERM_BP_FAT	GO:0046823~negative regulation of nucleocytoplasmic transport	3	0.617284	0.0948901
GOTERM_BP_FAT	GO:0006308~DNA catabolic process	5	1.02881	0.0964091
KEGG_PATHWAY	hsa04623:Cytosolic DNA-sensing pathway	5	1.02881	0.0969082
INTERPRO	IPR002048:Calcium-binding EF-hand	8	1.64609	0.0972937
GOTERM_BP_FAT	GO:0006914~autophagy	4	0.823045	0.0974103
UP_SEQ_FEATURE	domain:DUSP	2	0.411523	0.0975167
UP_SEQ_FEATURE	zinc finger region:C6-type	2	0.411523	0.0975167
UP_SEQ_FEATURE	repeat:3-4	2	0.411523	0.0975167
GOTERM_BP_FAT	GO:0045941~positive regulation of transcription	23	4.73251	0.0986181
GOTERM_BP_FAT	GO:0045935~positive regulation of nucleobase, nucleoside, nucleotide and nucleic acid metabolic process	25	5.14403	0.0987242
GOTERM_CC_FAT	GO:0019898~extrinsic to membrane	19	3.90947	0.0997219
INTERPRO	IPR001965:Zinc finger, PHD-type	6	1.23457	0.0999517
